# Supplementary material for: An SSR-SNP Linkage Map of the Parasitic Weed Orobanche cumana Wallr. Including a Gene for Plant Pigmentation
Source: Front Plant Sci. 2019 Jun 19;10:797. doi: 10.3389/fpls.2019.00797 (PMC6594261; doi:10.3389/fpls.2019.00797)
Supplement: TABLE S1 — Details of 198 O. cumana SNP markers, including their context sequence and map positions. [file Table_1.XLSX]

## Sheet: O. cumana SNP markers
Table S1. Orobanche cumana SNP markers
index	code_OS	Alias	context_sequence
1	OS02153	SNcum-1	GTTTCCTGATGCTATTTTCACTCTTTTTGCTACCGCCCTGACTATCCATCTCATTTTCATCATGTCCTCTGATCTGACAGGCATCCTCATGGGAAACGTC[C/T]TTCTTCTCACCCTTTTGGAGCCTCACAGACTGTTTCTCAGTCATCCCTTCAGGATGAACCTTCTTGTGAAACATCTTTATAGCCTTGGAGAGCTTTTTCT
2	OS03091	SNcum-2	TGTGGGATTCGTTTCATCAGAGAATTCATGGTCCGACACGGTGAACTCCGGATTCATTTCATCAATATGAGGAGAGGTGAGTTGA[A/C]GTGACTTCCTATCCGAGATGGCCCAGACGAAAGATTCAATCATTTCTGTCGATCTCTCCAGATATTTAKCCAGCAGACGGCTGAC
3	OS01875	SNcum-3	AGAAATAAAGCTGGTAAGTGTRGAGGCCATGAAGAAATAAAGCTGGGATCCTGAGGAAGGAAAARATAAGCGTGAGAGAGATTGCGAATGCAGTGTGGAT[G/T]ATGAGATTGTTTGTAGGGAWAATTAGTGACAYTGGCGAGCSCATTATSATGAGATTTTAATGCGCASARGCTGTTYGCTGGATTGTCTCRGCGACGRTGT
4	OS02579	SNcum-4	GAATACGTCTCTCTCTCTCCATATATACAGCCTTTCTTGCGTTTCTGTTTTCTTTCTCCCCTTTCTGCCAGTTTCTACAAGTCCGGATTCTGGAGAGAAA[G/C]AGAGCCGACACCGAGCAAAAGTATTGCTAAAACTATATCCACAACCACAAGCTAGAAAGAATTTCCCACTCGGTTGAGCCGATTCGATTAATAATCTTTA
5	OS02202	SNcum-5	AGTTACGAGACGTGATGTCAGAGGGACTGGTTTTATGTGCTTCGAGTAAAGACCATACAGTTGTCGAGCCTCTACTTGCTCCAGAGGGTGCTAAAGTTGG[C/G]GAATGTGTTACTTTTTCYGGACATGACGGCAAGCCAGAAGAGRTTTTGAACCCYAAAAAGAAGCAGTTGGATAAAWTATATCCGCATCTTTCGACTGATG
6	OS06168	SNcum-6	TAATTTCTTGTTCCATAGTTCCAATGGTGAATATACACACACATCATGGCCAAGTTTGGAGCAATTATAA[G/T]CGAACAAGGAATATATGTAAAACTAAACTTAGTAAGCGTATGTCATTGCTAAGTATCGAGCAATTATAATCGATAACTGGGCACATATCAGCTAATATCG
7	OS02198	SNcum-7	CATCTACGATTCTTGAGCTGCTCAAGACAGCTGCACCTGAAGACCTGGTTGCTCCTTCTGGTTCAAGAGACCTATTATCTCCGCAGGGGGGTGAGGATGA[A/C]GTAGTAATATGCAATCTAGAATCATCATACACATCATGATGAGTCCCTTCATCAGCATTCTCGCTTGCCCAGGACTGACCCTTTCGAATTGTCACAGACC
8	OS06165	SNcum-8	ATGGCAGTGAATTCGTATTAAGCACAGAAAACCTGGCTCCAGATTCGACTTCAAGGACGAAAACTTATACCTCATTCAATCGTCGCCAAGACTGTTTACC[C/G]GGACTTTTAAACAACCCAATTGGCCCTAAGCAGGATGATATTCTTATAGCTAAACTTGGATCTGGACAGGAAATCGAGCTGGAAGCACATGCTGTGAAAG
9	OS04740	SNcum-9	AGTAATTGAGTTTTTTTTWACTCGGATCTCAATTCCTTGAAGACTAATSCCAAACTTCTCTCTCCCRCTTTTCACTTCCCTCAAGCTCATCTTCAGTTCC[G/C]TGCYGTCACTACCTTTCTTGTTGAAATAGTCGCCCAACTCAACTTCATACCACCCATCGGCTCTCCGTACCGGATATTGGGGACCAGTAAATTCAGGATA
10	OS00106	SNcum-10	CGGGAACCCCATTTTCTGACTCCATTCCTCCTAGGGGAAAAAAAAGATACAAGTCAAGCAAACCATGACAAACGGATCCCACAACATGGAAGTATAATCA[C/G]AATCAGTGTATTACATAATCATAACTGGGGTATCACATAGTTATAGTGAAAAAATTTCGCCTAGTGTATCATAATTGATGTATCACATAATCACATTSAA
11	OS01411	SNcum-11	AACACAAACCCAGCCGGAGGATTCGGCAGASGCAGCGCCGAGTACGGCGACTGAGCTGATTCTGACGGTGACTCCATCACCTCCACTTCACCACCACACT[C/T]CTCGATCTCAAAGTCATCTCCGACCAACTTCTTCCTATTACTCTTACTACTCGGTTTCCTTTTCTTCTTCGTCGTCGTTGTCGGCGGCGCAGCGCCGCCC
12	OS03072	SNcum-12	TCTAAACTGATACATTAAATAATGGGATTAGGCTCATCCATTGTGTATATCTGCAATTCTCTTTAAGTCCTTGTTCTTGTGTGGCGTGTACTCTATAAAT[A/C]AAGTGGAGTTATCTTAGTATAAGCATATAAATTACAACAGAGAGAAAGGGGTCGAGAGAAGTTAAAGAAAATTGGGAAGTCTATAAGTTTGACTTGGCAT
13	OS00157	SNcum-13	CTCCACCAGAGAATCCTGTGCGGCTATTAGACGGGCAACAGTTTTCTTACTCGACTCTTGAAGTTCGCCAGCAATTAATATTTCATCCAATATGTAGTAA[A/G]CCTTGTGGAAATTAAAGATCAAATCCAGTTCACAAACACTTCCGAAGTAGCGGTCTAGTATCTCAACGAAGTGGTGGATAATTTCAAGTATCTCTAATTC
14	OS00159	SNcum-14	TTCCGTACCCTTGCCCTCTTATACCAAAGCACAAAAATTCTCCGGCGACATATTCGATCGTAACTACCATTCCCGACAACATCCTTCGTCCTCMATATCC[A/G]GCGKTCTTCTATTTTTGTTTCGGGCTAAAGAGCTTTAAGGGMTCTTTTTATCTGACCTCTCGGAACGACACCCATTTATTCACCCAC
15	OS05160	SNcum-15	TGTCTTCCCCTTCGTCCTACCTTTTTGTGCTTGGAAGATTTGGACCCTACGGCTGGCCTTCGGATGTTTCCTTCACTATTCTTGTTCATTTCTGTCCTAT[C/T]GTTATTATGCTTCTTGGCTCGAGGTTTGTTCGATTTACCCTTTTGAAAATCAGGATGTCCGGCTCTTACAAAAGATTTCTCACTATTCACTTTCTCGTCC
16	OS03124	SNcum-16	GCGGYACTCTGGCCGCCTCGTATGCTTCCTTTATTTCTATCCAACTTGAATGCTTTTTCGCTGCACAAAGGCAGTTCCAAAGAACTCATCCTACT[T/A]CTCTTTTCATATATTTCCCTGGCTGCWTTTCCAACGRCCACCTATCTTCCTCCGTTCGATTTTCCTGAGAAAAAAAAAATGTTATCACCTCTAGTCCCTT
17	OS05836	SNcum-17	AGATTCRGACAAAGCTTTTTGAACAGACATCCGAGAATGAAGCGAAATCATCATATATATTAATTTTCTCTTGTTTGTGATAACTATTACTAAGATGTAT[A/G]TATACGTGAATTTGAAAGTCAAAAAAAGAATCATCATCTCTACCACCCGCACACATAATAAAAATTGCGTTCTCATTAGCAGTATGGAATTTATCATAAT
18	OS01799	SNcum-18	TCTTGTCTGTCTCACTGTACAACCCTAATTCCAATTCCCTGGGTCTGCCTCCTATCGCTACTGCGCAGATCAATTAAGGTTTGTTCTACGCCGGTCAACT[C/T]AAATCAAAACCCTAATTCGGTCCAGCTCTAATAAATCAAGAGACATTTGAAGAAAAAGCGCCGACGAGAGTAATGGCGATGGCGGCGCCGGAGCAGCTAA
19	OS01883	SNcum-19	TGTGAACCTACACTTGAAATGGCAATCAGGCATTGTAAATAAAAAGCATACGTAGTCCCGCAATTACATATAAACAAGAACATACACAAAACTTCAGCTT[C/T]TATGGTACTGCCTCTTCAAGCAGCTGGTTGCTTCACTCCAGAATGTGGCTCCATTCCTACCAGATCCAGTTCTTCATCAGAATCGATAACATCTTCAAAA
20	OS03166	SNcum-20	ACCKTTACATAATTTTAATTTAAAACATCCAGCGGGAGATATTTCCCAGATAAGGAGAGCATCAACCCCAGAATAAACAGGACAAATAAAATATTAAATA[G/A]ATAAAATAAGGTCAAATAGAAGAATGGTTACAGAAGGGGTAATAGAAATAAGGATTGTTTGTTTATACGTCAATGTTTTGTCATCATGATGAGTGAAATT
21	OS03749	SNcum-21	CGTTGGTGGATAAGGCGACGGGCGGGAGGTGGCTGATGAGTGATTTGAACGGAGGGAGGTTGGAGAATTTTTATTACATGCTTGGGGTTCTCGGCGTGCT[A/G]AATTTCGGTTTGTTTCTTGTTTTCGCCACGAGGCATGAGTATAAGGTGCAGAACTATATTGTTGCTGAAAATCATGGAGAAGGAGAGCTTAAGGAAGAAC
22	OS02557	SNcum-22	TCCAAGGACATCCCACTCAAATCCACTATTTCCACCTTGTTTTGATCATCTTCATCTTCTTCTATCCCGGTATTACTCCTCCGGTTATCCATCATATGTA[T/C]GTGCCTTTTATTCCTCGTATTGTTCGTCCTCACTTGTTGTTGCTGTTGCTGCTGCTCATACATCATCCTCACATAAATTAATATATCTAACTATATATAA
23	OS02963	SNcum-23	CGTTTTTCTCACTTCCATCAACACTTTTCTTCATGAAAATTCAGCATCWTAAGGCATATGGTATGCAAATTTTACGCGTTTCTTGTMACTTACACCAACT[T/C]GTATCTTAGGTCAAAAGAAACGTGATGCAGCAAAATTCAGCCTCATAAGGCATGTTTTATGCCTATTTTATGCGTTTTTTCAACTGCATCAACACTTATC
24	OS01999	SNcum-24	TTAGAGTCCTATGAGACGGCCCAGATGACCTGTGCATATGATGCCTTGATCTATATGACTTTTGAGTATCATCGGATGCCATACTCGAATTGTTCCAMTG[T/C]CCATGTTCAAGTTCCGGGTTGTCTTCTTCTTCGTTCCCTGTAGGAGCTTCAATTACGCTTAAAGCATTCCTTTGTAGCTTCACCTCAATCCCATTTGTGA
25	OS04505	SNcum-25	TGTGATGGGATCACCGGAGCCTTTACCTTTTATTTGTATCTTCGCACCGGTTTCCTTTTCCATTTTCTTCTGKGTGATTCCCTTTGGTCCGAGAATGAGA[C/T]CGATGAAATTATACGTAGGATTCTCTTTATCCGGAATGAACAGTTTCTTCACAAGTTTCTGCTTAGGGGGTACATGCGGGTCCAAATTAGCTGCGACTAG
26	OS05631	SNcum-26	AATAATGCAGTCCAATTTAGAATTATATACTCTGACCTACCTATCTGAAACTCGATTTAATGATTGATTTGACTAATGATTCCGTACTAAACCTGTACAG[T/G]AATAAAGGAAGTAATTTTTGTCCACAGTTATACATTTTAAATACTTAGGAAATATATAATTCGTGTGATTTTTCATCGCAATTTTTGTTGGCGAACTCAG
27	OS02053	SNcum-27	GTTGGATTTCCCGATCCCCTCACATACCTTTTAGACATCAGTAATTGTTKGATTTCCACATCCCCTCACATACCTTTTATACATACCTTTTATATATCAG[T/C]AATTGTTGGATTTCCACATCCCCTCACATACCTTTAACAATTACTGAATAGCTATAAATAGGGGGATAGGTGTGTGAGGGGATGGGATGCACATCATTAG
28	OS05647	SNcum-28	ATCGGAAACACTGGTAACAAAAAGTTACAACATTAACCAAATATGACTCTTCAAGTGKGATGGATGGAGTCTACAAGTTTCTACAAACACTCCCGACAAC[C/T]GAGAACTTTTCGAGACTTTCGTTACATRAAGAAAGTATGTCCAAAAGTGCTTAATAGCAAAGTTTCTATCACCACCGCGATAAAAAGAAGGCAATGGCTT
29	OS06124	SNcum-29	CTTCTACTAGGTGGATATCAAACAGGTCAGAAGGCATCATTTACCTCCTTGCAATTGCCGTTTGTGGTTTTGCCGCTGGTGTCCTCTTTCGTTTCGGCTC[T/G]TCGTATTTTTTCCTGATTGTACCTTCCGTTCTTGCCATCTTTTCTGCTGCGGCTCTATATTTGCGACAAATTTATATTGATCCACCGGGTTTTTCCTGCC
30	OS04862	SNcum-30	AACAAAGTTGATCCCAAGCAACTAAAGCTCTTTTGGAAGATTGAGAAGTTCCTGTCCACAAAAAAATTCTACATGCAGTTTGAATTATCTGAAGAACTCT[T/A]TTTGGCAATTGAAATATTTAGCACCAATACATTTGACCTCCAAAAATCTCTGACTTAATGAGCTGAATTCGTCCAGCATAAGTCAGCAATCTTGAACTCC
31	OS01884	SNcum-31	AAACTAMTAGGCAGAGAAGGTTGTAATTCTGAACAATGTGTTTTCTTAAMTTCATCTTGGGATCTGATGATCTCCGAGGTTTCACCTCGACTAAGAGAAT[T/C]AACTGAAGCACTGGAAATCCCRTGGCGAGATGATTGCGAATCACAAAAAGAATGGAAAGATTCATCATCATCSGATGAATGAGCTTCCTCAGGAAAAAAA
32	OS04537	SNcum-32	CATATACTATGGCGGAGACACCACGACAGTAACGTTCCCACATAGAACGAAATCTACGTTGCCCACCCAAGTCCCAAAGCTTTATTGTCACATTTCCTTT[A/C]GTGATTTTACGCATATTAAACCCCACGGTTGGAATCATATCCTCGCTATGTCCTCCTGTAGCAACAACATTAACAAGTGATGTTTTTCCTGCATTTTGAA
33	OS03123	SNcum-33	GCCATCAACTATGACCACAACTTAAGGAACATATTGGGCATTTAAGTACATACCACACCTATATAGAGAGAATCTCTTATTTTGGTTTACTTACTATTTG[G/T]TTACTCTGCTATGCGTTGGTGCAATATTATTGTAGGTCACCTGGTTCATTGTGCGTTTCATAGATGGTACAGAGGATCATGAAGGGCATATATTCTATCT
34	OS01886	SNcum-34	GCGAAGACTTATAATCCCAGCGCTGTTGAGAACTCTTGGTATGAATGGTGGGAGAAGTCTAATTTCTTTGAGGCAGACCCGAAAAGCTCCAAACCGTCTT[C/T]TGTAATTGTATTTCCTCCGCCTAATGTCACTGGGGGCCTTCATATCGGACATGCCCTTACTGCTGCCATCCAGGACACAAAAATCCGGTGGAGGCGGATG
35	OS04917	SNcum-35	GATAGCAGCCTCTGTTAGAATATTGGCAAAAAAAACATTCCATATGACAAAGTATATAACTTTGATGCATGTACTTCTTTTCCGGCCACTACGAGATATG[G/A]AGCCCTCCAATGTAGAGAATACCATCATTAAGGGAGCGACAATGTATAGAAACAATGAATACAACACTAGGTAGATATCCACTGATCAGCTGTTCCAAAA
36	OS01905	SNcum-36	TGACTCGAACTCGRYAAGCTCRACTYGAYTYGGTTYGATAAGAAAACGAGCTCGAGYYCGAACAAAAGATTTTGTCCGCTCAGCTTATCTAGCTTGGCTC[G/C]GCTCGGCTCCATAAGAAAATGTTCAAACAAACTCGAGCTCGATAGTTCAGAATAAGGCTCGACTCGGTTCTTTGACACCACTAATAGTATAATCATCACA
37	OS04572	SNcum-37	GAGTCACGTTGGTGAAATCAGTTCTTACTGCAATCCCGATATATCAGTTGTCCTTCTCCATTATATCATTTTGTTGCAATTTCTTGTGGGGGGAAGGGGC[G/A]AGAGTGATAGAAGGATGGCGTGGATTTGATGGGAAGATTTATGTCTCTGTCTTCGGGAAGGGGGATTAGGTTTTAAAGATTTAGGAGCTTTCAATAAAGC
38	OS02254	SNcum-38	TAAAACTGTTCCGCTTGAAACTTTCTGCTCGCTCTGACATAACTTTATTCCTCATATGGTGGAGCTTCTCATTASTCACAAATTTTATGGTTARAATGGC[C/A]TAGTGACTTAATCAACCTTCCATTKTTTTACTTTTTCTTTTGTAGAATRTCCTGTCATTATAKSAGRAACCCTCTAATAGYGCTTTTARAWAGCTTTGYR
39	OS02128	SNcum-39	TTTTGCCAATTTTGAAGGAGTGGTCACCCCCTTYGATCACATGCAATGCAGTATTGGYTTTCATTTTTTYCCTAACAGCTTCCAACTGTTCTAGCGGGCA[G/C]AGCCCATCTTTGCTACCCTGCACAAATATTACAGGGACCGTGAGCTGCAGTAGAGTCTCATCCCGCACTGCACCATTCACGCCCTTTAGAGGGTATCCCA
40	OS05654	SNcum-40	CWCCCCATGAGCTKGTTCCGGTATTTCCAAGTCGWTGTGGATCGTAGACTGCTAGCTACATGCATTGCTGCATGGGATTATTATT[T/C]GGTTCGGGAGTCTGGAAATCGTTTGCCATATCCCAGAACATGTTCTGCAGCTCCTCCATGCTGTAATCCTTTTGCTCAACATGCTGTAATCCTAATTATG
41	OS02134	SNcum-41	CCCCTATGCCTTGTGCTCTGTGGGATATTTTTGCAGCAGCATTTAAGCAAAGAATTATTCCCACCACCTGAACTATTGAGGACACGGCAAAATCACCCCC[G/A]TTGATGACAGTAATCATCCCGTTATACCCAGTTGTCTGAAACAGTGTCATAAACTGGCTTATAGTGACTATCACAAACTGTAGAAGGAGATATATTCTAA
42	OS02161	SNcum-42	GGATCAATCTCATCCGTCCGTGRCTTATATTTAAAGTCACCTTTTGTAACCCTAGCCTCATTTCCTAACCTTCTGTTTCTCTCTCATCTCTCTCTCTCTC[G/T]CCCGCCGCCATGCTGATATCTTCTCCTCCCCGTTTCGRACGGCAGWTCCGTTCCGATTTGGAAGGRAATCGAAACCCGTATCAATCTAATGATAYGWTAG
43	OS04921	SNcum-43	GTGTTCCTGATGAGATGACTGTAGAAATAGATGGTTCTTCATCCCAAGTCCAAACCGCTCAGCAGTTGATACAGAATTCGCTTGCTGATGCTGCAAGCAG[T/C]GGACAAAATCCTGCTGGAGGGCCCGCAAACCAAGGTTATAATCCTTACCCATCTCATGGGCCTGGCTATTCTTCTATGCCGTCTACAGGTGGTTATGCCC
44	OS02200	SNcum-44	GGAAAGATGCATGTGATATACGTCATGTCACCTCATTTGTGGTAAAAGCCTATATATTACAGTGTTTATAACCAGAATATATACACAAAATATCTTCCGC[A/T]CAGCTATGTAAATTATGCCTGCCATATAACTGAACGTACCCCCAGAACAAAGTTTCCAAGGGCACAACACATGCTTATACGACAAGAAACAAAAATAAGA
45	OS06130	SNcum-45	TGCCCCTCTCTATATTTATTCAGGTACAAAAAGAACAAACATGCAGCTATATGAAACGCTACAATGACATCTGTACTGGTATACAAAGATAAGTGTCCAC[G/A]TTCTCATCAATGTTATCGGCCCTTCGTAACTGTTCTACACTAGAATTGACACGAATACAATAAATGCATGGAGGAGTAAAGACCCGGAGTTGGAAAGCGA
46	OS04988	SNcum-46	AAGCAACTAATGATAACGATCAGTGAGTACTAGGCATGTTTGAGAAGGTCCAGAGTTTGTCGTCCAGCATTGCTCAGTTGTGGGTGTCTGAAAGTCAGTC[A/G]TGTCGTCTTCCTGTTGCGGCGGTTGTCGAGTTACTCTTACCTTTTTTATAATTTGTGTCAAGTTGCTGTATTAATTGCATCATCCATCACCAAAGATTTT
47	OS02414	SNcum-47	AGCAGGAGTATCTATAGAACTCGTCACTGGATTGCTATACCATGAACCGATTTTATCATTATCTTCATCTTCAGCCTTCTTGTCCTCATTGTTCGTCTTC[A/G]CCTCTTCCTCTTCATCAGACTCGGAATAAGGATTGACGAATACATCTATACTAATAATCTTGATCTCTTCCAGAGGCCGGTCATGATCATCATCTACGGG
48	OS05982	SNcum-48	AGTCTTGAAGAAAGAATCTCTATAACAACTTTAAAGATAAAGTTACGCAGCACAATCAGTCTGAATGTGTCCACTTTATCTGCTCCAGCAGTTTTAGGAA[G/A]TACAAAACTCGAGTTAATACCTACCGGAAAGTTACTCGAATCGAAGAAAACCTGGACTGCCAACACTACATTCGATGCGATCACATCTCAGGTTKTGCTA
49	OS04831	SNcum-49	CTGCCATTCAATTGGGTAACGATGTACGACTACATAACCCTGATTGTGAGACCGGAAKCTTCCCAAAATTTTCTTGTAGGAATACGAACCGGAGTTCGAT[G/T]AGATAACGTCAAAATTGGTTTGGGATGAAGTGGACCGGCTCAGTTATGCACTGGGTTCGGAGGTTGCTACGTGAGGAGGAACTAAGGAATTAAATATGTT
50	OS02559	SNcum-50	ATCAAACTTCCTCTTTCTCCAGTCTCCGATCCTATCTCCGGGCACTCTCCGACACGCCGAACCGCCTCCTCCGTCGGGCTTGTTCCGCATCAACATCCTC[C/T]GACGAAATGAGTCAGGCCCGACAACGATCGGGCTCGAGCATGAAGCGAACCCTCCGMTGGTACGATCTCGTCGGTTTCGGGCTCGGGGGGATGGTCGGTG
51	OS05307	SNcum-51	ATGCTGAAGACGAGTTCGTATTTGATTGTGATTGATCTGTTCGCATTTGTACCTTCAGCATTTTCTTCAGTTTTTATGGATATTCCATCAGGATAATTTC[C/T]GATATTGGTTTCTGTCTGGTCTTTGCTGAAAGAAATCTCAGCAGCTTCAAACTCTGTATGTTGAAACCCTKCTCGTTGATTGCTCCAAGTTCTCCAGGAT
52	OS05579	SNcum-52	TGCGGCTGCCGCTGCTGGTCGTGGTCTGAGCTMGTATTGTGTCTCAGAATGACGTCGGCGCCTGCGGTGGRCAAGGATCGGCGGAACCGCCGGGAGAGGT[A/G]CCGAAGGAGAAAGTAAACTGAGGCGGAGACGATAATGGCAGAGGCKATGATGAYAATCGCTACGATAATGGACGGCGAAGAGGCGGAGGTATTCTCAGAT
53	OS04598	SNcum-53	GCCTCRRRCGAGTCAACTCGTAAACGAGTYAACTGTCCGCCTCRAAGATCAAGACTYGTATGTTTCTATKYATGTGTCTAAYTCGTAAGCCTCGACYCGC[A/C]ACCYRTMCGCCTCGCCTCGACTCGCGAGTYAACTCGTACRAGTCAAGYGTTYTTTAAAACACTGGTTCATGCACTCTCCATATGAAGAACACTTCAAGCA
54	OS02676	SNcum-54	CCATAGAAAAAGRAGCATCTAATAACTCACCTTGCTTYCTAGACACAGTTTTGAAATTGTCTGAAACAATAACAGGCCGAAACCCATGCACCTTTGCAAA[T/C]CGAGACTTAAAATTTTAGGAATTMACCTTTAACTGCAGCTGGATCTATCTCCCACACTCCTTCTTTCATAATTCCTTTTATCGCCGATTGCCTTCTCTTT
55	OS02762	SNcum-55	TCTCCAACCAACTCAAGAGGYTGYACAAATTGGGTGCTCGTAARTTTGTCTTAATGGCGATATATCCTAATGGTTGCAGCCCAATGGCTACGGCTAGGGT[C/A]CCGACAAGTAATGGTTGTGTAGAAAGTCTAAACAGAGCAGCTCAGATGTTCAATGTCCAGTTGAAGAACTTGGTTGATAATATCCGGCCTMAAATGCCGG
56	OS05761	SNcum-56	TGMTRCTCGTKATGATGATCGGTTGATACTCAATGATATCAGTTGTTGACAAAGATTAAACATAAGTKGGTTGTTCATAATAATGAAATGTACATCTAAG[T/C]TGTGGAGGGAGAGGGGAAGAGTTAATTACCTTTGTAGATAGTTGTGGTCTTTGTGGAGGTCTATCTTCTGGTGTAGTTTGAGCCTCTATATATAGAGCCA
57	OS02815	SNcum-57	TGTSAAGTACRAAGAAGCACAGGGTTATGTRCTCCARACMAGRTTCMATGCMGTAATAGAARTGAGTATATGTTTTGGGATAATTTTCATCCTACCGAGA[C/T]TGYCAATMRAGYTAYGGCCTCRAGATCATACAAYGCGAYGCTGCMGKCCGATGCCTATCCAGTTGATATTC
58	OS03427	SNcum-58	TGAAGGATGATTGCCTCCAAGTTCAYTGCTGTGTYGGKGTTGTTRGGTCTCACACAGAGGGACCTAAGATCTACTCAATATCATTGCCCCCATCAGACAT[C/T]GGTCAGCATTTCGGGCAGCTGCTGGAAAGTGGAAAAGGGACTGATGTAACCTTTGAAGTTGATGGAGACACTTTTTCTGCTCACAAGTTAGTTCTTGCTG
60	OS03003	SNcum-60	CTTCCCACGCAAATCCCGCCCATCATGTCGATGTCCATRTCAGCCTCCTMACTGCCGTCTGAGGGCCGCACCGACAACACAAGTCCTTCGTTGTTCAACC[T/C]AACACCACTATCTTGTTTTAGACGATGAAATACTCCCCACAGGAAGTTCTTTCCCTGCCAACATTGACGATTCACAGGCAAAAGTTTRGAGGTAAAAACC
61	OS03017	SNcum-61	TTAAGTTCTTCAGTTCACCAAGCTCAGGTGGCAAAACTGATAGCTTGTTGTTATCAAGGTATAGTTTTTCGAGAAGAGGAAGACGTTATCTCAACTGGCA[A/C]TGCGGTTAATCCGAGACCGCAGAGGCTAACAACAGCAACATTCCGCCAATGATCTGCGCAGCCAGAACCCACGGACCCTCCATCTGCAACCCCATTGKCA
62	OS03325	SNcum-62	CTTCGGATTTCAGATCGTTCAACGTGACAACGAATTCTTGATTCCTTTCAAAATCTTGAACTCTAAAAGTGATATTCGCGCCGACTTGTTCCTCTCTTTT[T/A]GGAATGCAAGCTACTGCCCCCAGGACCTCGACTTGAAATTTCCTAAATACGGAATGAGTATACAGCCCAGCCAGATGCTTCTCAAATGGAGAAGGGGACT
63	OS04677	SNcum-63	TCTTAACACAGTGTTYYAAGACAAGTTCAAGTTAGTTTGACATACCAGAATATTARCACCAACACTAGTGCCAACTGCAAATAGAGGAGCTTCAGGGTAT[T/C]GGCKATGAATRAGGCCAATTACTGATCGTACATCATCCGYCCTTTMAGCAGTGTAGAAGCAATCAGAYTGTTTGYTYGCAGRATAGAGTTAAACAARTCA
64	OS03117	SNcum-64	TCATCCCAGTTCCTGGGTACATTACCTATAAACAGCTTATGTTTTGCTTGAGACGAAGAACACTTCAGCTTTTTCCCCTTCAATTCAGTACTATTAAGCT[C/G]CTTAATAGCCTTGGAAGCCAATTCCTTGGTCCTGAAAGTTACAAAAGCATAGCCCTTGTTTTCATTTGAATCTTTTCCCTTCATAATTCTGACCTCTGTA
65	OS05604	SNcum-65	CACATAATACAATGCGAGTTAAGCACGAGACAGAAAGTGAGGATGAGAGAACAAGAATTGATGCAAGGAATTACCATTACGGCCCCTTTGCCCCTGCAAA[C/T]GTGCCCAAGGTCGGAGGATCTCATGACGAAAAAGGAAAACGGGTTGTTGATTGGGAAAGCCTATCTTCTGCTTATCGGCCTCAGTATCATAACCAAGMTC
66	OS03180	SNcum-66	AAAAAAATTTGTCACTGGGTATGCTCCAACTTGAGTTCCTTTGATGTCTTTCTCAAGTCCTATKTTTCTT[T/C]SGATKTTCATTTTACTYCCGCTGAATTTATCTACCCTCGCACTAGATTTCACAGTAGAATTAATTTATGACCCKTCCATGGCAGTTGATGTTTAATGAAA
67	OS04783	SNcum-67	TGGATCTTCAAATACCCACCTGAACGACCCTATTGCCTTCCTTAATCGCGCGTCATTGGCCAGTGGCTTTCTTTCACAAACAGACAGATAAAGAGG[A/G]GGGGAGGGGGCTTCTGATCGCAGCAACACGCAAGTGCGGCTCTTGTCACAGATTCACAATTTTACAGTTACTCGCTACACCACCTTCCAGCCACTAATCG
68	OS03893	SNcum-68	CGGCCGGGTAAATAGCCATTTGGGTTTTTCCAAACGGTCCGCCCGGTCACTCTCATGTCCTTGAGTTCCGGATCGCAGGTTATAAAGAATAAATTGTACA[G/T]CCCTGTCCTTTTTATGTCGACTTCTTTATTGTTTTTCATATGGGTGGATAGCATGTTTCCTCTGAAATAAACATTTATAACAACCGGCCAGTTTTTATCG
69	OS03331	SNcum-69	GCAGTACCTGTCTTTTCATTTGACTTCTCAATAATCTCCTTCCGGTCTGCATTGCTTCGCAAATCCATGCCTGACGAGCAAAAGTCTTTTGTGCCCTCTC[T/C]AGATGGCATATTATCAGAAGAATGAGATTGTGCACGTTTCTCATCATAACACCGGTCCAAAACAGCCTGTTTCTTGCCATCACATTCAGCATCACTGTAA
70	OS04485	SNcum-70	GGAACATCTTGGGAAAGTGAGCTTAGATGGGTCAGCTAATCATTCTGTTCAAATTGTTGCTTCAGTAAACTGTGAKAATGTTGGTGTA[G/A]TCAGTGTTGATGATGGCTCTCAGAGTGTGAAAAYGGCTGTTGCTAGTTGTGATAGTATTGGTGGTGGTAAAAATGTGGAAGGAGTTGGTGGAAATGAGAA
71	OS04551	SNcum-71	AGGGCATCGAAATTGGTGAAATTGAATTGTGGAATCCCTTCTTCACAGGCTATAAACATATCTGCTACAACTATGCCTACAATACCATTCCCGACTTCTG[T/G]TGCTCCAGGAAGACAAGCTTCCGGAGCCGAMGAAACTCTAGACAGTGAGAAACAAGCTACTCAGATACAACTTCCGACTGATGTCGACTCAACCTTGCTT
72	OS03606	SNcum-72	CGAACGCCTATTTAAGTTACTGAGGGGAAACCACCAGAGTGTGTGGTTATGGCAGTGTCGTGCCCCCATAGTGGCCCCCTCGATCATACAAAAGTTTCAT[C/A]TCTATATTTCGCGCCATCTGCATGGCCATCTCGTGATCCTGTGGATCCCATCCTGGACTTGCTCAGGCCATTCACAAAAATATCCCAAGTAGTGCTCCTC
73	OS05331	SNcum-73	ATCTTTTTTTGAGGAATCGGATATGTTTCTACAATTGGTATCAAGAAGACAGTTCAGCTGTAATAATATTCCATGGACCGAATTTGATATGATATGGCTT[T/C]GCTGACGAGGTAACTCTGAGGCAATATTGAAGATGACAGCTGGCAGCTTCTCATTGGCTACCAGACCTGTTAGAGCTCCGGATGCGAGTACACGAATCCG
74	OS03352	SNcum-74	AGGATAGTTGCAGTTTAACTGCTGTCTTTCGGAACATCCATCCCCACTGTATCCATGAAAGCATCGGCATTGACCCAAATCACGATTACAAATTCCTTGG[A/C]CACTACAGTCATTTTTGCAGCTCTTGCCTCCAATTTTCTCAACAATTTCAACATATGTGAAGTTCGAGTCACAGACAGATAGCCACCGGCCAATCTCAGC
75	OS03371	SNcum-75	TGGTGATGATGATGCCGATGGAACCCGGCGCTCGACTCGCTCGCCATGTGTTTGTGCAAATGATTCACCCAATCATGAGAAAAAAACTACGGCGACGCTA[A/C]TTGACGGTTTTCAGATATACATCTGCTGCAGTAAAGGTTTCCTTTTCTGCAGCGTCTCGCATTACTGAGTCACTGCAATCTCGGTCGAATGATCTCAAGT
76	OS04771	SNcum-76	AAAGCCCGACTGGCTCGTCTCTGCACGAAGCCTCGACGTCAGAAAGCTCGGACTCGACGCTGTGCGGGTTCGACAATATCGGCCTCGACGTTGTTCCACT[G/A]AAATCGATCTGAAAATTCGTAAGCGTAAACTCCTTTTCACTATCGGGTATATTTTTCGCTGGACTATTCTCGACCGGATTTCCTAGCTGACCATTACTGT
77	OS04724	SNcum-77	ATGGATAATTTCAAGAAAATTGTATTTTATGATGACAAACCAAGATATACTGAACAATATTTTTTTTTCCTATAGTGAAYGTG[T/C]GAGTTACATCAAGATATCAGAAAAAAAAAGAGTTGGAATCCGAGGTCGAAACAAAACACAACTGATGTGTGTGTGTGTGTGTGTGTGTGTGTGTGTATGC
78	OS04904	SNcum-78	GAAAGAACAATTTTGGCCAACACAAAAAGGGTAACTTCATCTTTAGGMTATACTCCAGAAACTATGTTGAGTTCGTATCTTCGGCCACCAWATGGTCCGT[C/A]ACATACACAACGAAACTACAATGCAAACTTTTTTTTTTTTTTTAGTTCACTTACCATTAGTGTTTCCATGCTTGTGAAA
79	OS05130	SNcum-79	CTCTCTCATACTCTTCTCCATCAGAATCAGTTTCTTCTTCTTCATTATCGTCCACAAGTTTCTTGATTTTCAGATATGATGACATCATCATGTGTTGCAT[G/T]TTGTTGGGATCCATTTTTTTTTTCCTCCTCTGTTAGTGGGTTTTCAGGAATTTAGAGAAGGGTAAAGGCAAGG
80	OS03527	SNcum-80	TCTAGGGTTCTTAATTGAGCTAGTTGATTTTTTTTTCTGTCKTTTTTTTATTGCGTTGAATTGCGCTTTTCGTTTTAGCGTATTAATGTTGAGGAAATKC[C/T]TGTAGTTTCATGATATCAAGRAYTTGGATTTCGGGGGGTTTGAAATAGACATATGATGTCGAATTTGAATCGATTG
81	OS04568	SNcum-81	CCTCCAAAAGGACATGAGTGCCATAAATGTTGTTCTTGGTGAACTCAAAACTGTTTCCGAAAGAATTATCCACATGGGTTTGGGCGGCAAAGTGCATGAT[T/A]GTGTCGATGTTTTCGGTAATTAAAAGGTAGTTCACAAGGTCCGCGCTACCAATGTCGCCCTTAACGAACTTGAAGTTGGGAGAAGGGTTTGAAGGAAGAA
82	OS03930	SNcum-82	TTGGAACTTGGAAGTACCTTMAACCATGAGTATGGCGAATTTGATTCACCAGTTGATGCYCGACTTGTAGTCCGTCTTGATGAGTTGTTTTATTTTTCAC[T/C]TTTGGTAAACTATTGCCGAGTAAGATCATATGTGAAATTTACAGTTAACCTTGCGTACATGTGATATATGAAGYAATTCAMGTGTGCAGGAGATAGTAAY
83	OS05084	SNcum-83	TCCGAGTTATGTGCCAAATAACGTTTCAAATCCACAAAGCACCTCCGCTCCAAGGACATGCTAGCACAAGCATGAGAACTAGAATCAGGCAACAACTTTT[C/T]AAGGACTTGATACACCAATATCTGTGTAACTCCACGTAAAGTGTGATGATGGGAGGTCAATAATGGAACCATAGGAGGAAGTAGTTCATCCAGGTGTTCA
84	OS03692	SNcum-84	ATCAGTAGTAGCAGCCAAARTAAMTTCAGAGATAATGTCCMACRAAGACTGGARAAAGGAAGCATTGCAGCCATCAGGGAACTTAAATAAAAACAGCCGG[T/C]CTGACTTCCTCCGAGGGAGTCTCACCAAGATGGGGTCGTCAGAAAAGAGGGGAGTGTAATGGTAGAYAACAGATTGTGGAATAAGGACAKAATCAGAAAC
85	OS04912	SNcum-85	ACTCCTTCCAAGTTCAAACACTCCGTTCAAGTTCAACACTTCGTTCAATAATGGTGTAGTGTAGAGATACCATGTAGCTTCAAGTTCAAGTTTACAAGCT[C/T]AATAGGGGTTCAATTAGGGCTTCAAGTTCAAGTTCAAGTTCAAGTTCAATTAGTGTTCGATTAGGGTTTCGATTAGGGCTTCGGTGTTTCGATTAGTTCT
86	OS05609	SNcum-86	GTACCCTAAAAATACAGATCTTGTGCTGAAACATTTTGCTTCAAAAAAATTTTTGACGTTTATTCTGTTAGATAGGG[T/G]GTCTATTYATCAGAGTTCGCCTAGGGCCAACAAAATGTCAGGACCGGCCCTGGATATTGGGCCTATTCATGTTCTCACTGATTCTCTCTTGGCGATTCAT
87	OS05042	SNcum-87	TAATTTTTTCACACTTAGATCTTTCATTTCCTCTCCAGAAACCTCACCATTCAGAAAATCTAAACCACATTCTTCTTTCACTTTTACACCCTCCATCCGC[T/G]CTTGCTTTACAATATTCAGCCCATAAGGAGATTTCCCCTCACTGATCCCATTAACCCCGTCCTCGAGATTATTCGATGAACTTACCCGTAGACTGGATAT
88	OS05980	SNcum-88	ACTACTACTAGCTTGCATTGTGTTTGGATCGAGAGTTTAGGGAAAAGGAAGTGAAATCCATAGTTCAAATCCATTAATTGATTCCAAATCCTTTTTCAAA[T/A]TTTTCATTTATTGTATATTTAACATTTGTCCTAAAACCYGCGCATTTGAGATCCAATTTTTTATTATGTTA
89	OS05885	SNcum-89	TCTTCAAAATTCACGATGTTGGCCCGAATCATGCCATCTATCTTGCCATGCTCATCTGGAGAAACACCACTTTCTCTTTCATTTTCTTGTTCAGCTATTC[C/T]GTTGGCAGTCACAGGTACCATCGCCCCCCCATCAAAAGTAAGCAAATCTTTTAATTCCTTATATACCCCTGACGACACTATTACATTACTACTACTAGTA
90	OS05038	SNcum-90	AAGTATAAATCTAGTTAAACRCAAGAATCTCATTTGATGATAACATCGGCAATAACGGTTGGGAGAGACATCCAAATTCGAAACATGTCTCAACTTGTGG[T/G]GACAAGTTTCAATCCTATTTTGTTCACGGGTAGAGTCATCCTAAGTTGAGTTTATTTGAAGATGGAAATTTTACCTTATCCGATGGGAAGGTCGCCCACA
91	OS03788	SNcum-91	TAATCTGATGTCTCTCTGAAAAGCCTTTCTACTCCAATATGTGAGGACTGATCACAATTTGGAATCATCCTTTTCAGAATTCCCAGCTTCCTTTCGACCG[A/G]ATCCCGGGCCCCAACGCAACGATCGGAACGCGCCCTTGATCTCTTCATGATCTCTACTGCACTGCTGCACCTTCTTTTTTTTCTTCAGGAAATTATGAGC
92	OS05106	SNcum-92	RGTGRTAAKTGWYCAATYCATGAAMCAATTGRTCATGGGTTCAACTGCTGCCGAGGGTCCAAAAAATGGAAATAGCCTCTCTACCCAAGGGCAAGGCTGC[T/G]TACTATCTTACCTTCCTCGGACCCTGCAAATGCGGGATATACTGAGTACGTTCTGTTTCGTTCYGTTTCCGTGTTCCGTTTCCGTGTACTACCAATCTTC
93	OS03799	SNcum-93	CTGATGTTCATGTGATGGATAATGTGATGACCKAAAAGATACGATATTCATATTATCCGTCATATCAGCAAGATATAATGAAAAATTAATTCAAAATTGC[G/A]AGAGAATAGTGGTTCAACTATCAGCATAAACACGATGCTCCTCTCTCTAATCATCCTTGCATCACATGATCTTTAGGTTATATAGATAAAGTTCACTATC
94	OS05831	SNcum-94	CTGAGGAATGGCGCCTTAGCAGAGCCCATTCCGAAGCTTGGCCCTGCAAAAGATTGGTGCACATGGCCATCTCGCCACATGTAACATCAGCACCCAAAAT[T/C]TTGCACACCTGGCGAAAAGGTAGATTTCCTACTGTCGTGAGGGGAGCAAGATAGAGCTTTTCACGGAAGTCAATGAGTTTCCTTTCCCTTGGGTGTAACT
95	OS05974	SNcum-95	TGACCCTCAAGAAGTATGAGTTCGATGTCCAAAACAAGGTCTCCGTCGATTGGCTTCTCGGGTTAGGCCCGAGCCTCGGCATTGTGCGCGTCCGGGGTGT[T/C]GGGATCATCCACACCGAGCTCKTTTCGGGAATCCCGGCTATTTTCTCTCACTTTGTCACCAATCTTCCCGCCTTTCACCAAGTCCTTGTTTTCCTTTGCG
96	OS03818	SNcum-96	CAGTAAGATATGCTTTTTTCTGAGTAATTCGACAAGCGGCCAAAGCGGAAATCCATTATTTGAGCTTTCTAAGACTGAGGAGACAGAGTTGAAGTTGCTC[A/G]GACCTTCTACTGTTGACTCGATCGGCGTCAGCTGGTGGAAGTGCTTGRCGAGAGCAGATATGGCATTAAGAGTTGCAGCACCAGAACCGATGCGCTGACC
97	OS03824	SNcum-97	AACCCGAGCACAATCCCTCCTCTCTCTCCTCACACTAGACGAAAAAATTCGGCAGCTTTCCAACAACGCCTCCGCCGTTCCTAGGCTCGGCATTCCATCG[A/T]ACGAGTGGTGGTCGGAGTCTCTCCACGGTATCGCGTCCAATGGCCCCGGCGTTTCCTTCGACGGCGCCATCAAATCAGCCACAGGCTTCCCCCAARTCAT
98	OS04641	SNcum-98	ACTAGGGAATTTAGAAGCACATGGTAAGCAATCGTGTCCAAGTCAACATTCTGAAACCGCATTCTACCAAACAGTTGGAGTGCAGTCTCACATTTACCAG[C/A]CACAGCATAACCAATGACCAAAATATTGTAATACATTACTTTATGAACATACCTCTGCTTCATATAGTTTTGTAAG
99	OS03878	SNcum-99	CTTAAATAAATAGTTTAGTGTAACTTCTGGCTAATGAAAATCAACTGATAAGGAACATTCCAAATTGTACCGCTTTAGCTGATAACAGAAAGTTGGTTGC[A/G]ACCCTGATCACGCAATTGACCAGAAAGTAATGAAAAAAAGATTATGGGCTCCCTGGCTTAGTGAGTTGAGTCGGTTCCCGGTAGCTATGCGAAATGTCAA
100	OS05601	SNcum-100	TTTCTAACAACTTTATGATCGATAAACACCGAATAAACCGASGCCTGTTCCGGCAGGTGMCACTCRTACTGATGCTCGAAGCTCCCCCTCCAGAAGTAGA[C/T]GGGTATGGATCCCGCCAGCATGCAGTCGAATGCGGATCTTCGGGTATACCCGTCACCTTTGGGCTGCAAGCAGAAATCCGAATCCAGAAACGACTCCAGT
101	OS04769	SNcum-101	GAGGAGATTGTTAACGAGAGCAGACAGCCCGAATCGAGTGAGATTGGCAGGTATGGAGATAGAAGCTTGCGGTATTTTGTATGGGGRTTTTAGCTTCGTC[G/A]CGAAGCGGACTTGCACTTGCCTCGATGACACGTCATCCGCCCCTCCGCCTTCGTCAACGTCCATTATCGTACTGCGTGTGGGGTGG
102	OS03929	SNcum-102	AATTATCCCTATTTTTTGAGGTCGGAAAACCTGCCTGAGTAGATCCTCGAATATGATAGGAAGGCTTTTCCCTCTCAGATGGCTTCTTTGCTGCATTTTC[C/G]CTCTCAGACAAATCAATCACTAGACGCATCAATGTCWTCCACCACAAGTATCGATCTATTCTCCGTAGAAATTAGCAGATTCCTCAAATCCGAATTGCGT
103	OS04664	SNcum-103	ATCAAATTTTGAAGGAAGTTGGTGATAGCTGAGGAAAAACTCTGGTTTATTGATGAAATGAAGATCAAGATAAACCCCAATCTGGCGGAGATGATACTGC[A/G]ATCGTTGCCCACGAGAGCCTCCTGATACACTCACCACTGCAGCAGATTTATCAGCAAAAACATTTGGAGGCCTTGATGCCCAGTCAATTGCATTCTTCAG
104	OS04526	SNcum-104	CAGCTCGAGCTTTTCTTGATTCATATCTGATGTGTTTGTCATACCTTCTCGTTTTCTTTTTCTCTTTGTAGCGTGAAATTGCATACTCTCGTTCGTGGCT[A/G]TTCAATTCACGTGATCCAGCTATAGGAAGCACTTGAGAGGTCTTGAAATCAAAAGGACCATACGACTGAACTCCTTGGAAACCATTTGCAGTACTCGTAT
105	OS06018	SNcum-105	ACATAACAGATTCCAAAGTTTTATGCCACGACCATCTCTCATGAGACTCCCAYTAATAAAACCCGTTTGGACGAAATTTAGATAACAAAAAGTTAGGTCC[G/A]TACAGGGAATTTACTTGCTGGCACTTAGTTCAGATTTTCGATCTTGAAGGTTCAGCAACAGCTCATTAGAGTTCAAGTACACCTTGTTGGTTGAAGCAGC
106	OS04486	SNcum-106	ACTTCGCCTCGTCTCTCTTACTCTGCYGCTGCATTTTTAACTTGAAATGCCYACAAAGAGGGACCATGCAGTATTCAGGGTCGCTGCACATGCGGGAATG[C/T]AGTTCATGCCACATGCGTTTACAATGGACACAGCCAGGGAACTCTGGCCTTACAGCCATAGAAGTGACGGACCAGAGTCTCGAGCCCTTTGCAGGCCGGG
107	OS04498	SNcum-107	AGCTCAAGCGGATCAAAGAAAGACAAAAGCTCGCAATACAGCAAAAAAAGAACGCTAAGTCTACCACGGACCAGGCCCGGAGGAAGAAAATGGCCCGAGC[C/G]CAAGACGGCATTTTGAAATACATGTTGAAGCTCATGGAAGTCTGCAAGGCTCGTGGATTCGTGTACGGCATTATTCCCGAGAAGGGAAAGCCCGTCAGCG
108	OS05098	SNcum-108	TCCACCACACAATTTCCATTCKCACAATCTMCAMCACACAATCCCTTTAAAAARTCAACAATACACACAAAAATTGATTTGCGTGCCCACAACTGTGAAA[A/T]CTAATCTGGGACAGAGGGAGTATGCAACATATATGTACACCACAGGCTTTTATATACCGTTAGCCTTAGTAAACGAAAGGGATTATTGCGTAACGGTTTC
109	OS04550	SNcum-109	TAGGTTTTCCAAAATGTACCGTTCGAGTAATGTCAGTTGTTCCATCTAGATACTGTGCTCCTGAATCAAATAGGTACATACTATTCGGATCAAGTTCAGC[A/G]CATGTTTCTGCCTCAGGACTATAATGTATAACCGCACCATTTGGACCAACAGATGAGATAGTCGGGAAACTCAACCCCGTAAAATGCTGTTAATAAAACA
110	OS04555	SNcum-110	GCTTTTAAGTTTTGCAACAGTCGCATCATGTGATGAGGCTGAACATGGTTTGGAAGCCCCTAACTATCCTTGGCCCCACAAAGGCATTCTAAGTTCATAC[A/G]ACCATGCTTCGATTCGTCGTGGTCACCAGGTTTATCAGCAGGTCTGTGCATCCTGCCATTCTATGTCCTTAGTTTCATATCGTGACTTGGTAGGTGTGGC
111	OS04704	SNcum-111	CAGACTCCCAAGTTTCGAAGATACAGATATCAGATACGAGAAGAAGAAGAAACTGTGCCGCGCGTGGAAATCTATGTATCGAGTGAGAAAAGAGATACTA[T/C]TAAGAAAGAAGGGTTTCGCCGACAGGGTTTTAATAAGGAGATCGATGTCGGAGATCGAGAATCCGAGGAGAAAATTGGAATTTCGGAGATGCAGAGGTAA
112	OS04570	SNcum-112	CGAGAACGAGTTTAAWTTCTCAAYCCTCAATCCGAAATTCAACTCCCGCTGAATTWCGATTTTAAGTTTCTGCSCGACGGATATACATACACATCATTTT[C/T]CATGGAGTGCATGAATCTGATATCCTTAAGGTCGACATCCTTTGCGGCGAAAGCAACGCAGGGATTCTCTTTTCAACRCTCSCYCAATCCAATACCCCAA
113	OS04585	SNcum-113	GCGTAAGACATGGATGACAGTTTCAGGATGACTGCCATAGCTAGTGCAAAGGTTGGAYGTTGTGGGCATTCTCTGGAATCAAGGTGTATTCGTGACCAAG[A/C]GTTCCTGCACACCAAGCCAAAGAAAAATTTTTAGTTTATTCGGCAATTTAGACTTCCAAATTTATGTMCAACGGGTTGAATTGGCAYTGGAGCCATATCA
114	OS04587	SNcum-114	TGTACATCTGTGCCCTGGAAAAACTGTTCAGTCTCTTCATCATGGGTAGCCATCAAACCATCTTTCTTCAACAAACCCACGGAGGTTCGGTCGTCCCAAA[C/T]GAGCATAAGAACCCGAACACCTTCACTTGCTTTCTTCTTAAGGAGCTCACCTAGGGTTATGTCACCTCCGGGCTTTTGTCTCCTGGAGTCCCTTATCAAA
115	OS04603	SNcum-115	CCAGATCCGGATCTCGCTTATCAGTATTATTACCAGATGGTGAGGTCGAAGAAAAGCAGACTTTCTGGCCGAAAAAAGACTCAGCGCAGAGGGCATCGAA[T/C]GGAGTGAAAATCGACATCGACATGGCCAGCTGAAATTAGATTATTCTTTTCCTGCGGAAGRTTTAAGAGAGAGGGAGAATTGAGAAAACTTTCAATGTTT
116	OS05532	SNcum-116	TTCTCGTTGGCTTTTCCGTCTTCACTTCTCATTTTCTTCAATTCTTCGATCTGTTTTCGTGAGCTTTCGAGCTTCTGAAGAAGGTCGGATTTTCCGGTTT[C/T]GGCCTTCTCTTTTTGAATTCTCCAAATAAGTAAGCCCATCAGATGGKCACTTCCTTTGAKCATCATGTTTCTTATTTCTAACCATTGGTCCTCAGATACT
117	OS06055	SNcum-117	CCGCAAGCCCTCACACCAGCCATGAAATGCTGTCGACAATCTTCACCAATGCGTTCTATGAATTTGGTGAAATGAGCAAAAGAATTGACAGTAAAGATAA[A/C]TGGCCGATATTCAACCTTGTCCCCGTCTTGGGTGCTGGAAGGTCTGCGACATCCATGGACGATAATATATTCACATGTGAGCTATTTGCCAGGAAATCCA
118	OS05886	SNcum-118	TGAAGAATTGGGACAAGAGTATAAACTCGGTCACAATAGTAGCTGGGGAGTGTATTCCCATAAACGGGATGAAGTCAACCTGAAGCCAACTCTCCGCTGC[C/T]GAGCCGGCTAGTGCACCAGCTACGAGCCCTCCAATCATTATCACAGTTGCTTTCCCTAACTTGACGTTTTTCTTGGTCATGAAGTATAAGGATGCCCCAA
119	OS05257	SNcum-119	CTTATCGAGGGTATTGKGACTTTGTTTGGAGTCCTCCAGGAAGTACTGGGACTACAGGAATATTTGAAGTGATTCGAGGAACAAATTTTAAAGTTGTAGT[G/A]GAAACGGATGAACAGGTAGAGGTGTCGTTCTCAAGGACATGGAATATTTCCCTAGAGGGCGAGTTTGGACCATTAAACATAGACAAAAGATTCGTGATGC
120	OS05399	SNcum-120	CGTGTGRTCATGCATTCTATCACCTGATCCCAGAGTCCATTGCTCACTTCTGCATCATCCGGCAACCGCATAATGATCTCAGAAACAATCTGACAAGCCC[T/G]AGACCTGGCGACCTTGTCAGCCGCAATTGCTGGCACAAGAAGAAACTTAAGGAAATTTTCGAGGAATTCCTTGCCGCCGTTGCCCTTTGGGTCGTACGAG
121	OS04663	SNcum-121	TCTTGGATCTCGACTTATTGACTCTCTTTCTCTTTGGCAACTCTGTTGTCAATGCATAAATCTTGACAGCAAATAGTCCATCAGGAAATCCCTTTTGATC[T/C]TGACCACAACAAAATACTATGACTACATTAAACAGGTTAGTTTCCCAGACCAAAGCCACACCTCAAATCTCCAGGAAATATGAGCAATCATCAGTATTCT
122	OS04808	SNcum-122	GTAACAAATACAGTTTGCTGGAGGAACGGAGTTAGTCGTGTAGTTTAATTTAGTAGAGGAGTGCTTAAGAGTAGCAAAGGTAGCAGTTGATTTGGTAAAA[G/T]AAGGATGTATAGTATYAAAAATAGTAGTCAATARCGCCGCTTTAGYGCRCTMTAGCRTTTAGYRTAGCRAAGCGGAGCMCMATCGCTAAACGYYRTTAAG
123	OS05121	SNcum-123	TCCGCTCATCATCTTGTCGAATACAAAGAAAAACACAAGAGTGAAGAGGTTGCATATAGACTTGGAGTCAATACGAAGACTTGCACATGGTATAAACTGC[C/A]GCAAAAGCAGTGGGAAGATGGATAAGAGTTGGCTGCTCAGAGCCCACACCAGTGCCATTCTGCCAGACCTTACAGCTCCTAATAAGTTGCTAAGGTTAAC
124	OS04687	SNcum-124	AGTGGTACAGCTGAAGGTGGGATAATGGCTGCTGGGACTGAGAAAGAACGTGCGTTATCAGGGGAAGATGCAGTTTGTTGTATTTGCTTGGCGAAGTACG[C/T]GAACAACGACGAGCTACGTGAGTTGCCTTGTTCTCATTTCTTTCACAAAGAATGTGTCGATAAATGGCTCAAAATCAACGCATCGTGTCCGCTCTGCAAA
125	OS04688	SNcum-125	TATACAACGAGGTGTTAGTCCTCCCACCGTGTGCTATGCTGATACCATCCACAACCCTATAATCCTCGACCACAGACTCCATGCTCGTTTCGTAGAATAC[A/G]CTGTCGTCCCCCACAGCCATCGACTTCATTCTTATCAACTTTGTGTCTTCGAATTGGATGAGAAGACCCGTTCTCTGGCTAAAGTATCCCCATATCGTGT
126	OS04706	SNcum-126	TCCTACAAGAAKAGCATGTGGGACAGCCAATGACSYCTTCGGCAAGTCATAGTCCAAACCCTTGAGTAGTGGACCAATGAACTCRAAACTGTTGACAGGA[C/A]TACCATCAGATATGAAGTAGGGTTGACCAGCAGCAACTGGCTGTCCTACTCTTCCAGGAATATCATCCAAAAGGCCCATGCTAGCTAACAGCAGGGCCAG
127	OS05911	SNcum-127	AATAAATAGGGCAACGCAGAAAAGGAGAGAGACAGATTCGAGGAGTGCGTTAGAGGGGGTTAGGGTTAAATATAGAGGGGTGCTTTTTTCCTACGACGAA[G/T]ATCGAGTGATGGTGCGATCTTAGACGTTGGTTGGCCTTGGGGCGAAGGTGTGAAGCATCTAGAATTTTCTAC
128	OS05571	SNcum-128	ATAAAATAGATACCAACATAAAGGTTCATGCTTGTTTGATGTGATTGCTGTTAGAGAATTAATTTGGTTGAGTAAGTATTTATTAATAATTGTTTTTGTA[T/C]GATTTGGTCGATTAGTTAATAATCATCATCCTCTGCACATTAATCCTAATTAGGTCGTGGTCAGTGACATGAAGAATATAGTGTTAATTAATGGTCAAAA
129	OS04725	SNcum-129	TCGTATTTGAGTTCAATGCAGTCATACGGGTTCGAGGAGACGACAAATCCATAATCTAGCAGAAAAAGATCGTTATTCAAACAGCCGTAATTAAGTTCCA[C/A]AGGATCATCCTGTTTAATATGTGCTCCAGCAATGACCTTCACAAGCATGTTACCATTGTTTGCTTCTTTTTCTTGTACAATTTCAGCRTTTGGCGTGAAG
130	OS04728	SNcum-130	ACAGCTGTAATGGCGGGAAGGCCACCTCCTCGAATTCCAAAATACTTTGTTAGAAAAATGGCGCTTCTGCATATAGCAAAGGATACAGCAAGGGCAGCCG[C/T]GGTCTGCAGTACAGATATCTTGCCACCGGAATTCGGTTCTTCATCAAGACCGGCACCGGCTGCTGATGATGACGACTCGGCAGGTATTTTAGACGCCAAT
131	OS05128	SNcum-131	TCAGACCCTTCATCAGAAAAAATAGAAACAAGGTGGCTGATTGATGGTGTAGGGATGTTGTTATTTGTTTGAGAATGAATTGATCCATTTTAATCGCTTA[G/A]ATACTTCCATCCTTGTGATGTAAAGGACTTTGAAGAGAACATGCCAAACCCTGAATTCGCACTGCTCTCAAGTGATGTCTGCAAATTTGATGCTAACATA
132	OS05218	SNcum-132	TTAGGTTAGGATTGATAAGGACCTGTTTGGTGACGGGGCATAATGTTGATGCATTAGTACTGTTCTTGTTATTGGGGGAGGAAATCAGCAGCCACTTCTC[C/G]ATGCTTTCCCTGTCGTAGGTTATCCCCGTCGAGACGGTGACGGGATCCTTCATTAGCTGCATGGAGATGGGGCAGAGGAAATAACACGGGATCTCGACTT
133	OS04739	SNcum-133	AAACCAAGACAGACAAAAATGGCTACTTCTTCTTCATGCCACAGAAACTGACTACGGCGGCGTTTCACAAGTGCAAGGTTTTCCTAGTTTCTTCTCCGGT[C/G]GCGGCATGCAACGTCCCCACCAACCTCCACGGCGGAGTCGCCGGCGCTTCACTGATCCCCACTGCAAAGTCGCCGGTTAAGGCGCCGTTCCAGCTTTTCA
134	OS06060	SNcum-134	CTCCCACCCACAATCGGCATTTCTCTCACGACATCCATCACATGGTTCCGCCCAAGCATGCTTATGCTGCTCCC[A/G]TTGTACTCCCCTTCAGTGAATGAAAACGTCACAACCATTAGCAACGCCAGGTCATTTTGTGCGGAAAATGCATATGTTCCTTGTGCCCGTCCGATGATCT
135	OS05820	SNcum-135	AACACATGATTTTCTTCTAATCATTCAACAATTTTGACGACTGTCATATTCCCTAACAGAACCTATACCCACACAGAAAAAGGGCGAACCAATAACCCCC[G/A]GAAAATACAAAGGTACCACCAAGAACACACAATCACTTTGATCCAGCAAATTTACTCATCATCTTCGCTATGATTGGAGCCACCTTTGGGTTACCTTGAT
136	OS05856	SNcum-136	TCAAATAAACCAGATACGAACTAAATAAGAAGGAACAGCTCAAGAGATTTTACATTGACATAATTCCCATACATTCCTGGGCTGCGAGGACATTCAATAC[T/C]AGAATTGGCATCTGCATCAGGGCAAGGGGTGCATTTTCTAAAAAGTGGCAATCCAAATGAAATAACGGAAGTTATCAAGGACACAATACACACTTCAATA
137	OS04773	SNcum-137	CAAGCATACTCCAAGTGATTATACGATACCACCAATCCATCGCCCAGATTTTGGCCCCCTTTCTTCATAAACTAGTCGCCCCCCGTCATCACTGGAATCG[C/T]CGCCATGGCCGATGGCGCTGATTTTGGAGCTTTGGGCCCACCAAGAAAAGCCATGTCTTTTATGGGATGAGATTAGAGAACTAGTCTTGGCTGGAAATTA
138	OS06036	SNcum-138	CAAAGTCATCTGAGCCAGGAGTATCAAAACCTTTATCCCAAGCAAGTTCAAGCCACCTTTGAAGTGATCGGATATTAGGTACGAATCCACAACCACCATA[T/C]AGAACGCTTTTCACTTCTTCATGTTGGCTAAGCAAATAAGAGCTAAGCATTTGGATATTACGCCAACCACATCCCCAACCAACATCCCAAGATTCAATGC
139	OS05652	SNcum-139	CTTTCAGTACCATCAATTTTTCCAGGGGAGTTAACCATATGGAACTGAAATTCCTCGTCATCAAGACCCTCCATAAGCTCCCAAGTGTTGATAACCGAGT[C/T]TGGGGATAGAGGGTCCTCAGAGCTACCAAAATCGCGAACCTTAATCATCTGGGCCGTCGGATTCGCAAAATCCCGGCCGTTGAGACTGGGTTTTGTGGCT
140	OS05734	SNcum-140	GCCTGAGTTTGTTAACATCGGATTGCTGARCTGGCTTCAGGAAGAATTCTTCAGCCCCTTGTTCCAAGCAACTGTCGATTCTCGACGGAATATTTTCCGA[T/C]GACATTATCACAACTGGGATGTCCTTCAACATCTCCGATTCCTTTATTTTTCTCAGAAGATCGAAACCGGTTAGTGCAGGCATAGAGTAATCTGTGATGA
141	OS05060	SNcum-141	GACGACACGCTTTTCTTCATCAGAACCCTCACTGTCGGTAGTGCGAATATATTTGTTGGAAGGCACTTCCGTAGTGTTCTCCACTGGTGCATTTTCCCCC[C/T]CACTGCCATAGTCGTCACTCTCTTCATCCTCGGTGTCACTGTCACCACGCTGAAAAAATTTCGACATCGTCTCTAAAACAACGACAGTAAACTTCTCAGT
142	OS05125	SNcum-142	TTAAACAAGTCGTCCCAACAGGTGAAGCATTTTCACACAAAATGAGCAYGAGAAGTGCTGTTCGCAAAGACAATAAATTTGTCAAATACATGAAAGCCCC[A/C]ATCAGAGTCCTGGCCCGAGCCCGTGATTTCTACGTGCAGAGCCTCACGTCCTGCGCCGGCGGCGCAGCCTATTACGGCAACAACATGGGCTGCTCATATC
143	OS05231	SNcum-143	GTAGCCACGCCACTTTCCTCATTAATCGACGGCGACACGAAACCGTTCGCGGCAATGAATGTAGCCCTGTTGGTCGGAAGCTCAGTCGTACGGTTGTCTC[G/T]GGAGCGACCGCGGCGAAGTGGTTGGATGTTGCGAGTGGAGGTGGTCGGCGAGTCGGAGGCCATGAGCTCCACCTTGCTGAGGGAGACCACCACGTTGTTT
144	OS05316	SNcum-144	AAGGTGGGGGTGGCCCACTCAAGTTCGACTGCCCCGTTAACTTAATAAAAGTCCGCTTGAGCCTACGCAGCTCCGGCAGACCAACGGGCCTCGAGATCTC[A/C]ACATTGGGCAAGTTCGGCCCGAGTGAAACACCATTGAGCGGGCCTCCCATGGCCCGTGACTGTGCTTCTACAATCATATTCACGACCTCTAGAGCCGCTC
145	OS05049	SNcum-145	ATGATTGGCATTCACGTATATACGAGAATATATTATGATTCTTCATTTGTTTGCCGGTAATTTTGGATGGATTTTGTAATTTGTTAAAAAGATCACTTCA[G/A]TGATCCGATTATAAAAATGAAAATTCAGTTCAATGATGCAATTGAAATTTGAGACCAAGTACAGTTACAGTGACAAAAGATATATTTAACCCTAAGATAG
146	OS05690	SNcum-146	ARAACCCGCCCTATCATAYGTGTCCTTATCCCTACTTCTATACCCCGAACCATCAGATTTTGCATGAGWGTGTGTGACCACATCRTTCACATAATCTCTA[T/G]ATCGGTGCTCTTTMTCGGACCTTGAGTAATCCGAGTTAATGTTGTATCGTGAGTCCCGGCTAGAACGATAGGATGACTTAGAATAACCTCGATCATAGTC
147	OS05406	SNcum-147	AAGGTTGTAATAGAMCATTCCATGTTGATTGTATGGGAGGAAGGKAGCAAGATACTCCTTGGAACTTTGATTGTGAGGTATGCTTATGTGAGAAACAACT[C/T]GTGGTCTTGAAAAAATATTGCGAGTCCCAGAATAGGGATGACCAGAAACAAAATCGCAGTCATTCAGGAAAGTCTTCTCAAGCTACAGGCAGAGTCACAA
148	OS05265	SNcum-148	CTACCTAATCGGATAAAAACTCAACCGCGCTCCATTTTGGAGCAAATAATCCTCTTTGTTTTCGTTTAGCTTACTTCTTGTTGATGGGTTCCGTAGAATG[A/G]ATAAACTCCATATGCAGCGTACATGTTTGGGTTGTGAGGGGGTGGCATATGATATCCATAGCCATCAAAGAAAGGCCCACCATAGTATGCTCCAGTCCAT
149	OS04990	SNcum-149	GTCCGTTCCTATTATGAGAGGGAAGTGATTTTTTTAGGGCCGTGAATCTGGCGAACAGATCGTCGTCCGCCGCCGCGCCGTGGACTTCACTGGCGGAATT[G/A]GTATCCATTTTCTCAGGAACCTTTTTCAGAGGATCGTCGATTTGCGATGGCTTCTGGGGTCGTTTTAGGGCTTCGAAGCGGCGGTTGAGATCTGGATCGA
150	OS05343	SNcum-150	GTATTCAGTATTGTGTAAATGACATCGAAAAGGTAGCTACACTTGCAGAGGACGAGGACCCAAATTTTGGACCCACTGACGTAACAAAAAACTGCCACGA[C/A]GATTCGACCATTCCAAAAACGTGTATGACAATGTCTTTAAGCAGTGACGATAAAAAATTACCGGATGAACTAAAATGTTATGCGGATAAAAATGGGCGAA
151	OS05001	SNcum-151	ATGATCAGGTTCAAATCGAGTTTGATGTGCCTCAGAATGACGGACTTTACAAATGTAAGTTGGAAACTCTTCACAGCCATCACACACGAAGCGTAAAAGA[T/C]GTAAATGAATTCTCCACTTTAGGGAACTCATTCACAATCAGAAAAGTGAAAAGAGGGTGTGATAAAGGGAAGGGCATCCCACAGTCAATTCGAGCATTTT
152	OS05048	SNcum-152	GCCGGAGTCTCCCCCATTTGCAAGAAACTAGGTATCATTCTCCGTTCCTTAACCACAGGAAACTGTGGCAGCGATTGAGCAAATGGTACCTCGTCAGCCG[T/C]CTCTACATAGTCTCTGATCTCTCTAATAGCCCCTGAACTCACTAAACAGTCAGCCAGAACCTCTGAAGCACCAGTAAACCCTTGCGCCATGCCCAAGTCT
153	OS05957	SNcum-153	TGATGATGGTCAATATGGTGTTAGAGCAATCTAKCTTTGTGAATAAGAATATCAATATTATTCCATTCTTGAGCCAAATCTTTCATTGGGGTATAGAAAT[T/G]TGTTAAATTCCATTGGCAGGGGTATTAGTTGACGATGACATGCATTGTGAAAAGTCCTAAAATTGGGACTCATGTGTTGTCTGT
154	OS06082	SNcum-154	TACGCCTCTTCGTTGAAGGTATCTAACGACAACCCAATGATGGAGATAAGTTTCGTGAAGTGGGATCGGGCTCCCTTTTTCGTCAATCACTTCGGCGTCA[A/G]AGCTCTTTATAGCAATATGACCTTTTGGGAAGTCGATGTTGTAGTAGTATTTGTTGGAGACTGATCCGGGTTCCAATTCGAATTTAGGTGAGAGGAAGAC
155	OS05968	SNcum-155	GCCAAGCTCGAAGAACCGAAACCGCTCTTTCGGGTAAACCTCTCTTAGGTCTCCACACATCATTATTTTCCATAATTCCGAGTTGCTGCTGCTGCTGTTG[T/C]TGCAATGCGCGTTGCTGTCGGAGATGATGATCGATGAATTTTAATCTCGAGAAKKCCATTTTCCCTCCAACTGCATTCTCTTCTTCTCCTAGGCTTTTGC
156	OS06085	SNcum-156	TGCACAATGGCTACTTAAAGATCCCTMCTTGAGTATCCTCACATCYGGACCTWATGGACTCATAKTTTCTTCATTTRTACCCTTTTATTTCGATATCCCC[A/G]TYTCAACGCRGTTTCGTGTGTTTAGCCTCAACTTCTCGGACAAGACTTTTATWTAYTTAGCTGGAGTTCAGCTGTTCTTGTCGTCCTGGAAAAGATCYAT
157	OS05697	SNcum-157	CATAGCGACCGGAACGGTCAAATATTGCACAATACACAGCATTCCTATGTCCTCTTAACTTCTTCACGTTTTGCATCTTCGGCACCATAGCTGATGGTTT[G/A]GCAATTGCATAACATGCAACACGAATAGACGGAGCACGGTGGTGTTTTGCAAAGCCCCCTCCAATTTCTCTCAAGCTAAGCCCTCGAACCTGATCAGCTT
158	OS05788	SNcum-158	TCACGCCAAGTGACTCCGCCACCCTGTCCAACCCACCATAAAGCCCCTGACAGAATTTCATCAAATGTTTTACATCATAAACCCGGTTTCCAAAAATGAC[C/T]TTCATCAAATTCAGAAACTCGGAAAGAGTAGATAACCAAAATCGTACCCACTGTGGAAGGTGATGTAAGTAATATTCTCGTTGCACAACAGGCCAGAAGA
159	OS05153	SNcum-159	AGAAATGGCAGCTCTATTGAAGTTGCTCCTCTGCATTGCCGGAATACTTTGCTRTACGAAAACCGCTCGCGCGAAWATCSMCGGCSTTTATACCGGCGGC[G/A]AMTGGSAARCCGCYCACGCCACCTTCTACGGCGGCRRYGAYGCCTCYGGMACCATGGGCGGTGCKTGTGGSTACGGAAAYCTGTACAGCCAGGGCTACGG
160	OS05151	SNcum-160	ACTCAAATCAGACCCAGGTTTATWCAACCCGTTTCAACCCGTACTCAGACCCATCACCGCTCCAGTTTTCGCCTGCCATCACCAATCAGTGGAGGACAAT[A/G]GCCGATGTTTTTTTGTTTCGCTGCAATCCGGCCGCCTRAATTCTRTGTATACTCRTGTGTGTGTTTATASGGGCGTTTTCTGTGTGATTTAGAGGGAGAG
161	OS05165	SNcum-161	TTATGTTGGCAAGCCGACATTAAAATTACACAATATTGTCTTGCAAATTAATAGATTGGCGGCCTTACTTGCACTTGGAAAAGAAAGACGCCTATGGTTG[A/G]CCCAAGTGGTCGAGCCTAAGTCATAATTTGTGGTGGTGGGGCCCACGTTCACACAGTGCCGACTAGTCAATTAGTCGCTCAGTTAGACCTCTATCGACTC
162	OS05421	SNcum-162	AAAAAACAGCGTCAATTCAGTGATTTTCTTAAAGCTATTCCAAGGTTGAACAATGATGGATTATACTAMTGAAAAACTCTTAACAGAAAAGTTCAMTGTG[G/A]GTATTCTACAAATAAAAAGAATGGGGCATAAATAGTATAAATTTGCAACARAACGGCATATTCCAAGATRTCCAAGATTAGRGGAAAAGAAGTAATACTC
163	OS05681	SNcum-163	TATGAATTGTGGATACAGGATACGCAACACAAAAAATCCTTCAAACATTTTGAAAATGAGAAACATCTTTCCGACAAGAGGAGCCGATAACAGTCAAAAC[A/G]ACACTGGCACATATAACATCAAAAGTTTAAAACGATAAACTCGATGGGCTTAAAAAAAAATTCCTATCGTCCCATCAATAACACGAAAAAAAAAAAAGAA
164	OS05805	SNcum-164	ACGCAGCCATTAACACGTTAAAACTATAGATATTCGGCATACATCCAAGTCTCGCAAATTCTCCCCATAATTCCTCGACCTTATTTGTCAAACCTTCTCT[G/A]TAAAAACCGACCATAACCACATTCAATGTATTCGCATTCGGGAAAATTCCCTTACCGCATTTCCCATTTCTAGCCACATTCTCGACATCACMACTAAAGA
165	OS05920	SNcum-165	TTGAGCACCAAAACTTGAACTCGGGAGGAGTTCAGCCTGTGGGAACGAACCATTCGACGGGACATCGAGCAGCAGATCCTGTTCATGGCTTTCATCACCA[C/T]AATCTGAACAAAAGGGGCTTTCCAGACTGAAGAAAGACGAGCAACCCTTATCTATTATTACTTCATCCTCATTGTAGCTTGGCCACATCGTTATCCTTTT
166	OS05646	SNcum-166	CACATCGGCGGTACCACCACCAAAGCTAATTCTTATGACCTTATAGTCGTCGGTTTCGGGATCGTATCCGAGACCATTGTCGGATAAATAGGTATCAGGG[A/C]TGGTGGGCGGGGGAAGTAATTTAAGTTGTTTGGTTGTTAAGTTGACAATAACAGCCTTGACATCCTCAACATCAACATCACAATCAAAACTATTAAAGTA
167	OS05394	SNcum-167	CTAGATGGACCGGCTTCTACAAGATCAGATTTGAGGCCGTTTTCAGTGTGGGTATTTGTGGAGGTGGCTGAAGAACTCGTGCCTGCGTAGGGATCGACAG[C/G]TGGCAGTCTTTCGTGGGAGGCGGATTGAAGGGAGGCGTTAATAGCCATGGCTAGCTGTTCGTCTTCGGAAGATGGAGGTGCAGTTGCTGGGGCAGTAGAG
168	OS05416	SNcum-168	TTACTAATGTTGCTCGGTGCCGTTACCAGCGCCAACTCCCACCCTGAGGTGTTTCCGGTTCCGTCTAACGCATTATTAGTTGGTAGTGGTGCATCATTGT[C/T]ACGTTGAACAATTGCAAKGGCCAATGCCTTGCTTTTCTCTAACTCTCCGGCTCTCTGGTTTACTTCATTCAATCCGAGTAGATCAACGGGCTCCCGAGAG
169	OS05428	SNcum-169	CTCATTTGTTTCCTTTAATTTATCAATCGSGTCAAAGGACCAACGATACTCAAYYGGAATYCAYAACTCGATTATTGCTCCAAACACCAACTCCGRACTC[A/G]GAYTCATTCCGTGGGTCTAATTACACCAATCYRCTCGTAGACCAATTATCAAAACCTCCATTAAGCCTAYATMTTCYCCRTTCGCAATTCC
170	OS05458	SNcum-170	CATCATCACGTAACCCCATCTCCATCTTTCACCAAATCAAAATTTAAAACCCCAACTAGTCYGAATCTGACCCAAATCGCACAAACTGAGAACCCAAATT[C/T]CCGTTCAAACGAGACCCATCGCGGCTAACCTTGTACCCAACAGTATCGGACCTTACATATTTCACTCCACCGGAGGGCGAGTAGCCAACCCKCCGCYGAG
171	OS05483	SNcum-171	ACTCCATCTTTTGAGAGGCTCTTGTACCGAGTTATTTCGTGTTATGTGGATAAAACTTCATATGAGCTCATCTTACCATTCAGAAACGACCGGACATGGC[A/G]GTATTAAATAGAGGACTGGAGAAGTACTTGCGGCGCCTTCATGATTTAGCGGCCAAAACAGTGGAGCCGATGGCTTCCATTTGAGGCGGTTTACGACAGA
172	OS05524	SNcum-172	GCAGTGCGTTGTAAATCAGCCCTACTTCACTGGTGATTCCAGCAGGGTACAACAATAGAAACGTGCTGTACCTCAGCCAAAGAAGCCACGATGGCGCGAA[C/T]CCGAATGTCTCCTTGACGCCGAAGAACGAGTAGCGGATTATCTCGGTGACTGACCAGCTAATGACGAGGGATACAACGAAGAAATGGTCCCGGATCTCGG
173	OS05525	SNcum-173	GTTCATTTCAATTAAACCCCTACTCAATACTCTAAGACAAGGAAAGCACGGMCGCCCCCTTGCTATTCGMGYTCCCGAGATTTATT[T/G]GGCATTTGAAGTAAAACCCATAACGAGCCGAGCRTACGCARATCAGAAGATGAYGAAGGCATCATCAGAACCTCCGATGAARTCCAACGATSGCGATAGA
174	OS05590	SNcum-174	AGAAAGTCCAAAGGTTTCGATTTGAAATATCCGATTGGGGGTTTGTTAACTGGAAGTTGAGCGCCGGAGGGAGATGAGGGAGTTTCAAAACCCTAGCCGA[A/G]AGGAGGGTAAGAACTGAAAAAGGGAAGAGTGAGCGCCAAAAGATGAAACTTCTATTYTTGTTTTGGCGGCGTCGAGGAAGT
175	OS05790	SNcum-175	GTGGRCAACGTGGGAATAACCTTCAAGAAAATCCTGCAGGGAAATGATTACTTGAGTGAGAGAGTCAGCCTGTTCTTGGTGGAGGGAAATAGGAGGGCGA[G/A]GATGATGCTGGAGTTGATCTATAATTTGCATTACGGAAACTAGAGATCCATAGGCAGCCATTTCCGACTTTTTTTTCTGGGTTTTAGAACAGAGCACCAG
176	OS05626	SNcum-176	GAGGCCGKAGATGGTGGCGCAGACGGAGGAGGTRGTGGCGCRGACGCARACGGAGRAGRTGGTGGCGCRRACGCCGGRGRAGGTGGTGTCAGCCAGTTGT[C/G]ACCAATGACAAAGTGAACTACGATCCCTTCCTCTGCCTCCAAAGCTCGTCGTTTCTCTCCTTGTGTGTTAAACTCCACAACCATCAAGTATTTCCTCCTT
177	OS05748	SNcum-177	GGCGGCCGTCCCCGACATTTAGCTGCATCTCTTTGCAAGCAAACCACATGGCAACAAGTGTATGAGTCCATGCAATGCCGGCGACGGAGGCAACGACGCA[A/C]ATGCTATGGMGGTCAAATTTGCATCGGAAAAAAATTTGGATTATTCCGAAAATTGATGAACCCAGTCCAGAAATTCCAGCAAGCAAAGCAAACAATCCTG
178	OS05712	SNcum-178	GGGAGTCYATGCATATGGMATGCGATTTGTGATTTATTGTTTTGATGTGTATTTTGATTTTTTTTATGTCTGGTTTWAAATAAGCGATGAGATATTTGTA[C/T]GAGCCCACGGAAGCCGCAAAAGATACTGTTGATATGTCTTTTGAAAGAGGACCAGCTTTAGATCGTGTATCACTTAAATTAGAAGACTAGAGAAACATCC
179	OS05807	SNcum-179	CTATAACCTAAACTACACTCTATCAGTAAAACTCAAAATAAGACAAAACTCGATTAGACGAGCACGTCAAAATCTCATCCTGRCCGTCAATACGGCTGGA[A/G]ATGAATATATTACAAGACAAAACTCGGTTAGACRAGCACGTCAAAATCATCAAAATCATCTGTTTCCTCACCTTGCGAAACGTAGTCACAAACTTCATCC
180	OS05854	SNcum-180	ACTTTTCTAAGCTGGTCGTGAGAGAGAGGATCAAAAACTACAATTTCATCCAGCCGGTTCAGCAACTCGGGCTTGAAATGCTTTCTTACCTCTTGCATCA[A/C]CATCTCACGGGCATTCTCCATCGTACACTTCCCCACCAGTCCCCTTAAGAGGTACTCGGCCCCGAGATTGGACGTCATGATAATAACAGTATTCGTGAAG
181	OS05996	SNcum-181	CTTTTTGGTCACATAATTACTCTGGGTGATTTTTTCTTTTTTGCACTTTTGGTCCTCCACCGAGCTCAAYATAGTTG[G/A]GATTAAGGTGAAGTTGATGATGATGCACCTTTGGTTCCCGTGGAGTTTTTGTTTTGCTTTTAGCTAATTAAA
182	OS05916	SNcum-182	ATCCAATCCGGTTTTGTTCCTTTCTCTCTCATCTCGTTGAACAGATCATGTGGCATTTGCACAAACAGTTTCCTACCATCTTCCAAAACTCCACACTTGC[A/C]GTACATGCTAATCAATGAGGTGCCTACAGTCGGGTCGAAATATATAGGTAATTTGTACATAAGCTGATGAAATTGTTTCCCAAGTTTCAACATGGATAAA
183	OS05922	SNcum-183	ACGTCAAAGATTTCATGTAATTGATCCGGCAGGTGCAGGTGGCTCGCCCTTCTCAGGACCAGGATCTGCAGAACATTAGGAAGCACAACAAACATGTGAA[A/G]CAGAATTCAAGGTGAGCAGGTGAAAAGTATAATCGATTTGTCTAATAGCAGCTCCTGCTGTTAATATTTCTCAAAGAGATCAATTCATGATCGGGCTTGA
184	OS05924	SNcum-184	AAAAAGACAGGTGCCTCGGAGTTTAACTCTTCCACTCTCATCTTCCAAAACTATATAATCGTCCGAGTGAATAAAATTATGCGGTTTGACAAGTGGGCTT[C/G]CTGTCCTCTCCTTTGAGTACTCATCAAGTACTGAAGGTTTGAGCTTCATGTGCTTATAAAGGGTTCCAACAATGATGCATTCCTTTCCTTTTTCTAGTCC
185	OS05925	SNcum-185	CATCTGMATTTACACCTCCATCTATTCCTTCCTCCGACCCAATTCCTTCTCCGCCTCCCGACCACCACTGCCAGAGGCGCCAGGCTACTGCYGTCCATTC[A/G]CCGAGTTTCGTGACCAACTCCATTATGCTGATCAACGCTCCAGACACTGGCTCTCACAATTGATCGACGAGATTTGATTGGAGAGCAAGTGAAT
186	OS05928	SNcum-186	GCCTGGATCGTCGTCAACCTCTCCGCCAAGGAAGGAATGCCAACAATGGATTTGTCTATTCTAGAAAGCAAGCGGTTATTTTCGAAAAGGTTCTCCTCTT[C/T]CGCCCGCGCCTCCTCGTAGGTCTCATCGCCGATGCGGTTTCTGACGCAGATGTAGCCGAGGCCGATGTTGACGTCGTCGGCGACGATCTTCTCGAGCAGT
187	OS05929	SNcum-187	TGGGTGTTGCATCAACCCGAAACATAAATTCTGTCATCACTTTATCTAATGACAGATTTCCAGACCTGGGAATCCTAGGGACCCCAAAGCGAGGCCATCT[G/A]GAAAAGGTTCGCAACTTATGAGGGGGGAGATAATGTAAATTCCAGAATTTGATTAACCATGCTAAATCGTGATGACCAAGACTCACAATTGTTGAATCAT
188	OS05933	SNcum-188	GGCCTGGATGTCCTGGATCTGGGTTGGAGACAACTGGTTGAGCCCAATAGGTGTGTGGTGCTGCTGACCCAGACCATATATATAGTCATGAGCAGAGGCC[C/T]GATACATACTGGGTTGCTCAGATTGAGCGGATGAATAGTAGGAATTGTATGGAAAGGAACTGGAGGTGGAAGGAGAGAAGGTGGAATTAGAATAATATTG
189	OS05935	SNcum-189	AGCCATCATGTGCAAAACAGACTGTCCCTTCAAATAGTATTCATGGAGCCATTTCACTTAAAGTTTTTATTTCTGATTCCGCAGAACCCAAAGCAGTGTA[G/A]TGTAAGCCAGTTTATTCTAGGTAGGTAAATGAATTAATCCTAAGCMCCCTTCAGTTTTAGACCTGCAGACAGCATCCTAAGAGATAAGAGACTTCCTATA
190	OS05937	SNcum-190	TCGGACTCRGGATCCCGACGTTGAAATCGAGATGGGATAGGGGCAATGTGGAAGATATCGAATTTAATCCTCCGATTAATCCGTTTGGTCCGACTCCGAG[C/T]TCCAAGCTCGAGTTGGGCATCGGCGGGCAAAGGGACGAAATGGGCCGGCCCAAAAACTTGCCGGCTAAAGAGCAAACCCGGTCGAGTTCGTCTTTTAGCC
191	OS05959	SNcum-191	CGTGAGTTGGACGGGAACAAAAGAAAAAGACGGATAAGTCCGATGTCACAAAAGTCTGAGCGGATATCCAAAACAAAACGAAAAATAGAAAAAAATAAAA[C/A]GATAGAGGGTCTTACAAGGTCAAGAAAAGGTCTTACAAGGTCAAGAAAAGGTCTTACAAGATCAAGAAAACCGCAAAACAAAGAAGGTAACAAAAAAATA
192	OS06007	SNcum-192	TCCCTTTCTTCAGATGTTTCCTTTCACGCCCTCTCTTTCTCCTTTGGTGCGTAATCAACTGCAGAGGAGACCTAATGGCTCCACGCAATTTCCACATAAG[A/C]AAGAGGTAGTGTATACATAATATGTACAAGGAGTAGGAGTCCCTAGCCGCCAATATGTATCATTGGTCTRTTTGGWGTCTTWGCGATGTCRAACATTCCA
193	OS06008	SNcum-193	TTGTTCTGGCCTCGATACACAATAGCACCTTTAGAAGGACCCATGAGCCGATTACGGACAAACAGAAATCCAGCCCATTGCCCGTTCTGAATGACTTGAG[G/C]GAAAGGGGATTGCCAGACACTGCCTTCCCAACTGTGATGCCGATCGAATTGAAGGTTGCCTCCGGTGGCATTGAAAATCATGCAGAGGGTCGAGGTCCCA
194	OS01997		TGAGAAGATAASGAAAAAATTGCTTSGTTGGAACATAGGTMTAYTATYACAARGAGGAAGATGGATTATTATCCARAGTGTACTATCCTCAATGCCMGTT[C/T]ACCTAYTGCAAATATKCTCTCMYCATGCTTCTGTTAGRCTCTATCATYTCYAATGTTTTCYGGGRCAYYRYTGATAATTCTARAAAGATACATTGGTCTW
195	OS02468		CCGGTCTCTCCACCAGGCGCTGCCCATTCCGCTACTGGATCCACCTGCACCGCATCCATTGCCTGGGTCTCACTGTACCTGTCCATATATCACAAACGCA[C/T]TCACTTTCACGCCCTCTCTCTCTCTCTCTCTCTCTACAGATACAAAAAGTATGAACAAATATGTAAAGATATTTACAGAGGTATCTTATGGGTGTCTAGA
196	OS04605		CTCGGGCCGAATTCTCCGACGGCTGGCTTTGATCAGGTTCGGGTCCGGATCCGGATTCGATGTCAGSAAATGGAGCGTAAAGGGTTTCGTCGAGGTTGAA[G/A]TCCAGGAATTCGGACCAGTCGAAGGAGGCGGCGTCGGCGGAGGCCATTTCGGGGTCTCTGGGTAGGTGGGCTTGAGCTGGTATTGGAGATGGTGGGTTCT
197	OS01760		ACCTTTCAATTGGTGAACATCAGCATCAATCTTTTTAAAGTCCACATTCTGCTGATCCAAAGCTATAGTGAGCTCATTGAGAATTCTTTCAGAATCATCA[A/G]AGAAAATAGACACAACTTCAGACACAAAATCAGGATTGCTCTCATCTTGAAGCTGTTGCAATTGACCAAACTGCCCATCCAAGAATCCCTCACGAATTAA
198	OS06161		CCACAATCAAGAAACAGTTAAGAACAGAAAGACGTGTATACATTTCAACCGACCTCTCAACAAAGAACCGAAACAATTTTCCCATACCGACTAATGAAGC[A/G]GCAAACAAGTTTGAAAACCCGAGTTTCTTCTGCACGAATTGACTGATACCTCGATATATACTGAAATATCAACTGCAAGTCCAACCTCTGATATATCAAC
199	OS05871		CCCGATATAGCGTGCACCGGCTGATCTTCGAACTCCGGGCGGCGACTTGCTGGAACTCAGTGCAGAAAATTAGCCACAAATTTTAGCTGTACTGTCCAGC[T/A]ATCGATTGCCCGCACATATTTTGCGCTAGCTTCGAAGTTCTTTTAACACAGTGGTTGCAGCCTCCGTTAATGGCAGACAGTGAGCCGTCTTCGGACTGTC

## Sheet: SSR_SNP Mapped & Genetic posit
	Table S1. SNP and SSR mapped and their genetic positions in the O. cumana genetic linkage map
		Genetic position
Order	SNP or SSR marker	O. cumana linkage group	Absolute position on each LG (cM)
1	OS05257	1	45
2	OS05929	1	49.8
3	OS03166	1	56.7
4	OS05933	1	58.2
5	OS01411	1	58.8
6	OS05048	1	64.4
7	OS05646	1	64.4
8	OS03123	1	98.8
1	OS00106	2	7.3
2	OS02557	2	13.2
3	Ocum141	2	13.8
4	OS04641	2	20
5	OS05399	2	20
6	OS04537	2	20
7	OS01883	2	23.3
8	OS04862	2	23.3
9	Ocum41	2	23.3
10	OS05125	2	33.6
1	Ocum122	3	29.6
2	OS00159	3	88.5
1	Ocum174	4	1.1
2	OS05631	4	37.4
3	OS05590	4	55.2
4	OS05836	4	68.8
5	OS05343	4	86.7
6	Ocum43	4	105
7	Ocum3	4	109.2
1	OS05647	5	1.1
2	OS03180	5	17.4
3	Ocum032	5	42.8
4	OS04988	5	65.1
5	OS06018	5	76.9
6	OS03749	5	97.1
1	Ocum9	6	16.2
2	OS03124	6	40
3	OS03371	6	65.5
4	OS02559	6	72.2
5	OS04724	6	73.9
6	OS04912	6	73.9
7	OS05922	6	74.5
8	Ocum74	6	92.8
9	Ocum217	6	98.9
10	OS05681	6	116.3
11	OS04687	6	119.1
12	OS04831	6	137.6
1	OS02200	7	9.3
2	OS05524	7	14.3
3	OS03929	7	14.9
4	Ocum79	7	47.7
5	Ocum108	7	57.5
6	OS03072	7	109
7	OS05761	7	110.7
8	Ocum206	7	111.3
1	OS03788	8	0
2	OS04526	8	16.6
3	Ocum115	8	46
4	OS05957	8	55.1
5	OS06055	8	57.9
6	OS04498	8	70.4
7	OS05049	8	73.1
8	Ocum40	8	103.5
1	OS02153	9	6.7
2	OS04603	9	19.9		0
3	OS05532	9	25.5
4	OS04505	9	46.6
5	OS02202	9	72
6	Ocum59	9	85.9
7	OS06130	9	85.9
8	OS05458	9	90.8
1	OS06124	10	0
2	OS04773	10	38.6
3	OS06060	10	66.9
4	OS05734	10	68.6
1	OS02963	11	7.9
2	Ocum70	11	17
1	Ocum145	12	22.2
1	Ocum197	13	6.2
2	Ocum231	13	23.3
3	OS01799	13	68
4	OS04808	13	86.8
5	OS04921	13	97.4
1	OS04688	14	60.1
2	OS04917	14	69.1
3	OS05265	14	71.9
4	OS02053	14	84.4
1	Ocum81	15	4.5
2	Ocum87	15	69.8
3	OS02198	15	78.7
4	OS04740	15	101.8
1	OS05160	16	10.7
2	Ocum196	16	11.8
3	OS05690	16	27.2
4	OS06085	16	27.9
5	OS04572	16	27.9
1	OS05579	17	0
2	Ocum22	17	10.5
3	Ocum92	17	53.7
4	OS04551	17	54.8
5	OS05805	17	57
1	Ocum52	18	24
1	OS05871	19	0
2	OS06161	19	1.8
3	OS01760	19	11.1
4	OS04605	19	15
5	OS02468	19	20.7
6	OS06168	19	37.8
7	OS01884	19	40.1
8	OS03091	19	40.1
9	OS05982	19	41.8
10	OS02161	19	42.9
11	OS01997	19	46
12	OS05885	19	95.7
13	OS05974	19	95.7
