# Supplementary material for: An SSR-SNP Linkage Map of the Parasitic Weed Orobanche cumana Wallr. Including a Gene for Plant Pigmentation
Source: Front Plant Sci. 2019 Jun 19;10:797. doi: 10.3389/fpls.2019.00797 (PMC6594261; doi:10.3389/fpls.2019.00797)
Supplement: TABLE S2 — Map positions of 727 SNP and SSR marker loci and the pigmentation locus Pg in the O. cumana genetic linkage map. Prefix Ocum is for SSR marker loci and prefix OS for SNP marker loci. Marker loci labelled as ∗, ∗∗, or ∗∗∗ showed distorted segregation at P < 0.05, P < 0.01, or P < 0.001, respectively. Loci whose position were ambiguous (i.e., those placed automatically at a less-strict LOD of 2.0) were labelled in red. Markers highlighted in bold and underlined are SSR or those SNP detailed in Supplementary Table S1. [file Table_2.XLSX]

## Sheet: O cum linkage map
Table S2. SNP and SSR genetic positions in the O. cumana genetic linkage map
LG	order	Marker	cM (intervals)	cM (absolute)	Distorted
1	1	OS05877	0.6	0	***
1	2	OS05952	14.5	0.6	***
1	3	OS06116	0.6	15.1	***
1	4	OS06036	0	15.7	***
1	5	OS06151	0.6	15.7	***
1	6	OS03345	1.6	16.3	***
1	7	OS04947	0	17.9	***
1	8	OS03629	1.7	17.9	***
1	9	OS01659	6.2	19.6	***
1	10	OS06173	8.9	25.8	***
1	11	OS02974	8.9	34.7	***
1	12	OS02263	1.4	43.6	***
1	13	OS05257	3.2	45	***
1	14	OS04638	1.6	48.2	***
1	15	OS05929	0	49.8	***
1	16	OS05633	1.7	49.8	***
1	17	OS05872	1.5	51.5	***
1	18	OS03523	0.7	53	***
1	19	OS04939	0.7	53.7	***
1	20	OS05357	1.5	54.4	***
1	21	OS05562	0.4	55.9	***
1	22	OS06196	0.4	56.3	***
1	23	OS03166	1.5	56.7	**
1	24	OS05267	0	58.2	**
1	25	OS06120	0	58.2	**
1	26	OS05933	0	58.2	**
1	27	OS00107	0.6	58.2	**
1	28	OS01411	4.4	58.8	***
1	29	OS04670	0.6	63.2	**
1	30	OS05581	0	63.8	**
1	31	OS06112	0.6	63.8	*
1	32	OS05048	0	64.4	**
1	33	OS05646	0	64.4	**
1	34	OS05321	1.6	64.4	**
1	35	OS05677	0	66	**
1	36	OS02806	0.7	66	*
1	37	OS05414	1.6	66.7	*
1	38	OS01455	5.7	68.3	*
1	39	OS05355	0	74
1	40	OS04852	21.9	74	*
1	41	OS01878	0.6	95.9	*
1	42	OS01926	2.3	96.5
1	43	OS03123	0.6	98.8	**
1	44	OS06204	5.9	99.4	***
1	45	OS06030	------	105.3	**
2	1	OS05486	7.3	0
2	2	OS00106	5.9	7.3
2	3	OS02557	0.6	13.2
2	4	Ocum141	0	13.8
2	5	OS06186	4.5	13.8
2	6	OS04791	0	18.3
2	7	OS02805	0	18.3
2	8	OS04824	0.6	18.3
2	9	OS05950	1.1	18.9
2	10	OS04839	0	20
2	11	OS05596	0	20
2	12	OS04641	0	20
2	13	OS01416	0	20
2	14	OS05304	0	20
2	15	OS05399	0	20
2	16	OS04522	0	20
2	17	OS04537	0	20
2	18	OS01872	0	20
2	19	OS06086	0	20
2	20	OS04982	0	20
2	21	OS05474	0.6	20
2	22	OS05208	0	20.6
2	23	OS04502	1.8	20.6
2	24	OS02582	0.9	22.4	*
2	25	OS04929	0	23.3
2	26	OS01890	0	23.3
2	27	OS00065	0	23.3
2	28	OS01354	0	23.3
2	29	OS06144	0	23.3
2	30	OS02469	0	23.3
2	31	OS06183	0	23.3
2	32	OS05733	0	23.3
2	33	OS05178	0	23.3
2	34	OS001883	0	23.3
2	35	OS06185	0	23.3
2	36	OS04862	0	23.3
2	37	Ocum41	0	23.3
2	38	OS02110	0	23.3
2	39	OS01790	0	23.3
2	40	OS02359	1.7	23.3
2	41	OS05299	0	25
2	42	OS05895	0	25
2	43	OS05232	6.9	25
2	44	OS04841	1.1	31.9
2	45	OS06202	0.6	33
2	46	OS05125	13.7	33.6
2	47	OS06042	7.1	47.3
2	48	OS05116	7.7	54.4
2	49	OS01695	----------	62.1
3	1	OS01665	1.7	0
3	2	OS01522	0	1.7
3	3	OS01447	0.6	1.7
3	4	OS02382	0.8	2.3
3	5	OS05054	0.4	3.1
3	6	OS04519	0.4	3.5
3	7	OS04610	0	3.9
3	8	OS06134	0	3.9
3	9	OS00163	0	3.9
3	10	OS06201	1.7	3.9
3	11	OS02452	0	5.6
3	12	OS05260	10.5	5.6
3	13	OS04889	0	16.1
3	14	OS02944	5.7	16.1
3	15	OS04944	2.2	21.8
3	16	OS01614	2.2	24
3	17	OS06099	3.4	26.2
3	18	Ocum122	3.7	29.6
3	19	OS01994	2.5	33.3
3	20	OS02818	3.9	35.8
3	21	OS05848	0	39.7
3	22	OS02962	0	39.7
3	23	OS05878	0.6	39.7
3	24	OS02755	8.1	40.3
3	25	OS05780	2.8	48.4
3	26	OS03125	0	51.2
3	27	OS01701	0	51.2
3	28	OS05535	3.9	51.2
3	29	OS03121	6.7	55.1
3	30	OS03083	26.7	61.8	**
3	31	OS00159	----------	88.5
4	1	OS00104	1.1	0
4	2	Ocum174	5.2	1.1
4	3	OS04600	26.6	6.3
4	4	OS05729	1.7	32.9
4	5	OS06040	0.6	34.6
4	6	OS05291	2.2	35.2
4	7	OS05631	1.7	37.4
4	8	OS02305	0	39.1	*
4	9	OS05440	0	39.1
4	10	OS05348	0	39.1
4	11	OS05855	0.2	39.1
4	12	OS05001	0.2	39.3
4	13	OS04623	0.2	39.5	**
4	14	OS05775	0	39.7	**
4	15	OS02932	1.6	39.7	*
4	16	OS04629	0.7	41.3
4	17	OS06199	2.1	42
4	18	OS04954	0	44.1	*
4	19	OS04781	0	44.1	**
4	20	OS05967	10.5	44.1	*
4	21	OS05030	0.6	54.6	*
4	22	OS06071	0	55.2	*
4	23	OS05590	2.2	55.2	*
4	24	OS05285	4.5	57.4	***
4	25	OS06171	0	61.9	**
4	26	OS04719	6.9	61.9	*
4	27	OS05836	0	68.8	***
4	28	OS05388	0	68.8	***
4	29	OS05655	0	68.8	***
4	30	OS04493	1.9	68.8	***
4	31	OS01317	0	70.7	**
4	32	OS01316	2.5	70.7	**
4	33	OS01791	2.8	73.2	*
4	34	OS05490	2.4	76	*
4	35	OS06198	4.9	78.4
4	36	OS05891	0.6	83.3	*
4	37	OS05509	1.1	83.9	**
4	38	OS01643	0	85	**
4	39	OS03895	0	85	**
4	40	OS05991	0	85	**
4	41	OS05224	1.7	85	**
4	42	OS05343	3.4	86.7	**
4	43	OS06175	1.7	90.1
4	44	OS02793	0	91.8
4	45	OS05942	6.8	91.8
4	46	OS01458	3.2	98.6
4	47	OS02627	3.2	101.8
4	48	Ocum43	3.6	105
4	49	OS05745	0.6	108.6
4	50	Ocum3	1.2	109.2
4	51	OS02830	4.9	110.4
4	52	OS02371	0	115.3
4	53	OS01361	0	115.3
4	54	OS05253	0	115.3
5	1	OS06041	1.1	0
5	2	OS05647	10	1.1
5	3	OS04480	6.3	11.1
5	4	OS03180	25.4	17.4
5	5	Ocum32	5.8	42.8
5	6	OS05439	14.4	48.6
5	7	OS05172	0	63
5	8	OS05298	0	63
5	9	OS05276	2.1	63
5	10	OS05452	0	65.1
5	11	OS02176	0	65.1
5	12	OS06053	0	65.1
5	13	OS06092	0	65.1
5	14	OS02170	0	65.1
5	15	OS00091	0	65.1
5	16	OS01339	0	65.1
5	17	OS02109	0	65.1
5	18	OS00087	0	65.1
5	19	OS05865	0	65.1
5	20	OS06165	0	65.1
5	21	OS03710	0	65.1
5	22	OS04680	0	65.1
5	23	OS04988	1.8	65.1
5	24	OS00064	4.7	66.9
5	25	OS03826	4.7	71.6	*
5	26	OS05860	0.6	76.3
5	27	OS06018	0	76.9	**
5	28	OS04809	0.6	76.9	*
5	29	OS04479	3.9	77.5
5	30	OS05650	3.9	81.4
5	31	OS05563	0	85.3
5	32	OS05705	0.6	85.3
5	33	OS06002	10.6	85.9
5	34	OS05472	0.6	96.5
5	35	OS03749	1.1	97.1
5	36	OS04566	0	98.2
5	37	OS05200	0.6	98.2
5	38	OS05839	0	98.8
5	39	OS05882	1.7	98.8
5	40	OS05969	0	100.5
5	41	OS04646	----------	100.5
6	1	OS03113	2.2	0
6	2	OS05350	14	2.2
6	3	Ocum9	7.9	16.2
6	4	OS03122	4.1	24.1
6	5	OS02501	11.8	28.2
6	6	OS02764	0	40
6	7	OS01632	0	40
6	8	OS03124	8.5	40
6	9	OS05966	2.9	48.5
6	10	OS04588	7.4	51.4
6	11	OS04727	3.9	58.8
6	12	OS05522	0	62.7
6	13	OS05747	2.2	62.7
6	14	OS01609	0.6	64.9
6	15	OS05796	0	65.5
6	16	OS03371	2.8	65.5
6	17	OS03266	3.9	68.3
6	18	OS02559	1.1	72.2
6	19	OS05445	0.6	73.3
6	20	OS05928	0	73.9
6	21	OS03228	0	73.9
6	22	OS04516	0	73.9
6	23	OS05041	0	73.9
6	24	OS03458	0	73.9
6	25	OS04724	0	73.9
6	26	OS04544	0	73.9
6	27	OS03700	0	73.9
6	28	OS04912	0	73.9
6	29	OS05338	0.6	73.9
6	30	OS05922	8.7	74.5
6	31	OS04490	6.1	83.2
6	32	OS03477	0	89.3
6	33	OS02139	1.8	89.3
6	34	OS01508	1.7	91.1
6	35	Ocum74	6.1	92.8
6	36	Ocum217	8.3	98.9
6	37	OS05211	5.7	107.2
6	38	OS04481	0.7	112.9
6	39	OS05685	2.7	113.6
6	40	OS05681	2.2	116.3
6	41	OS06162	0.6	118.5	**
6	42	OS04687	11.7	119.1
6	43	OS01885	1.7	130.8
6	44	OS06008	4.5	132.5
6	45	OS05080	0.6	137
6	46	OS04831	0	137.6
6	47	OS02537	----------	137.6
7	1	OS04997	5.9	0
7	2	OS02631	1.7	5.9
7	3	OS06157	0	7.6
7	4	OS05139	1.7	7.6
7	5	OS02200	1.7	9.3
7	6	OS03163	1.1	11
7	7	OS02379	1.1	12.1
7	8	OS04996	1.1	13.2
7	9	OS05412	0	14.3
7	10	OS05524	0.6	14.3
7	11	OS03929	2.9	14.9
7	12	OS05541	14.2	17.8
7	13	OS02628	4.6	32
7	14	OS04842	3	36.6
7	15	OS05236	0.6	39.6
7	16	OS04847	5.5	40.2
7	17	OS05692	1.2	45.7
7	18	OS03179	0.8	46.9
7	19	Ocum79	9.8	47.7	*
7	20	OS05592	0	57.5
7	21	Ocum108c	2.2	57.5
7	22	OS05945	5.7	59.7
7	23	OS02541	0.6	65.4
7	24	OS02344	2.2	66
7	25	OS05436	1.7	68.2
7	26	OS01412	5.1	69.9
7	27	OS03947	0.8	75
7	28	OS03712	3.3	75.8
7	29	OS05339	5.3	79.1
7	30	OS02076	11.7	84.4
7	31	OS04626	0.6	96.1
7	32	OS06033	5.7	96.7
7	33	OS05241	2.8	102.4
7	34	OS05621	2.8	105.2
7	35	OS02360	1	108
7	36	OS01469	0	109
7	37	OS01338	0	109
7	38	OS02792	0	109
7	39	OS03072	0	109
7	40	OS02338	0	109
7	41	OS01792	1.1	109
7	42	OS02763	0.3	110.1
7	43	OS02804	0.3	110.4
7	44	OS05761	0.6	110.7
7	45	Ocum206	1.7	111.3
7	46	OS04875	8.3	113
7	47	OS02039	----------	121.3
8	1	OS05109	0	0
8	2	OS03788	2.8	0
8	3	OS05632	3.6	2.8
8	4	OS05390	0.6	6.4
8	5	OS05984	4.8	7
8	6	OS05398	1.2	11.8
8	7	OS05533	3.6	13
8	8	OS04526	1.2	16.6
8	9	OS04651	0.6	17.8
8	10	OS05819	1.1	18.4
8	11	OS05078	0	19.5
8	12	OS05239	0.6	19.5
8	13	OS05426	3	20.1
8	14	OS02179	4.9	23.1
8	15	OS05333	18	28
8	16	Ocum115	3.4	46
8	17	OS05538	5.1	49.4
8	18	OS05067	0.6	54.5
8	19	OS05957	2.8	55.1
8	20	OS06055	0	57.9
8	21	OS04618	1.7	57.9
8	22	OS05194	4.8	59.6
8	23	OS01696	4.2	64.4
8	24	OS01789	1.8	68.6
8	25	OS04498	0.7	70.4
8	26	OS05050	0	71.1
8	27	OS05852	0.7	71.1
8	28	OS04579	1.3	71.8
8	29	OS05049	0	73.1
8	30	OS04932	0	73.1
8	31	OS05066	0	73.1
8	32	OS05888	1.1	73.1
8	33	OS05320	11.4	74.2
8	34	OS01315	7.1	85.6	**
8	35	OS05199	4.8	92.7
8	36	OS06146	6	97.5
8	37	Ocum040	----------	103.5
9	1	OS02943	0	0
9	2	OS00109	0	0
9	3	OS06117	0	0
9	4	OS05670	0	0
9	5	OS05784	3.9	0
9	6	OS01925	2.8	3.9
9	7	OS00095	0	6.7
9	8	OS02153	0	6.7
9	9	OS05418	13.2	6.7
9	10	OS05113	0	19.9
9	11	OS05704	0	19.9
9	12	OS04603	0	19.9
9	13	OS04910	2.2	19.9
9	14	OS05294	0.6	22.1
9	15	OS04900	0	22.7
9	16	OS05981	0.6	22.7
9	17	OS04594	2.2	23.3
9	18	OS05767	0	25.5
9	19	OS05532	2.2	25.5
9	20	OS05526	3.4	27.7
9	21	OS05009	0	31.1
9	22	OS05407	0	31.1
9	23	OS05964	7.5	31.1
9	24	OS04931	0	38.6
9	25	OS05064	7.4	38.6
9	26	OS04983	0.6	46
9	27	OS03048	0	46.6
9	28	OS04505	0	46.6
9	29	OS01503	0.6	46.6
9	30	OS05542	3	47.2
9	31	OS05881	4.3	50.2
9	32	OS01977	0	54.5
9	33	OS01764	12	54.5
9	34	OS05081	1.1	66.5
9	35	OS04941	4.4	67.6
9	36	OS02202	13.3	72
9	37	OS05953	0.6	85.3	***
9	38	Ocum59	0	85.9	***
9	39	OS02258	0	85.9
9	40	OS06130	0	85.9	**
9	41	OS02742	0	85.9	**
9	42	OS04524	1.1	85.9	**
9	43	OS01597	1.3	87	*
9	44	OS05518	0.6	88.3	***
9	45	OS05273	0	88.9	***
9	46	OS04812	1.9	88.9	***
9	47	OS05458	----------	90.8	***
10	1	OS06124	21.5	0
10	2	OS02888	3.2	21.5
10	3	OS02754	13.9	24.7
10	4	OS04773	16.7	38.6	**
10	5	OS05297	7.1	55.3	**
10	6	OS06038	1.1	62.4	*
10	7	OS05359	3.4	63.5
10	8	OS05072	0	66.9
10	9	OS06060	1.7	66.9
10	10	OS05948	0	68.6
10	11	OS05849	0	68.6
10	12	OS05161	0	68.6
10	13	OS04879	0	68.6
10	14	OS05823	0	68.6
10	15	OS06078	0	68.6
10	16	OS05734	0	68.6
10	17	OS05249	1	68.6
10	18	OS05540	16.8	69.6	*
10	19	OS05935	4.1	86.4
10	20	OS05317	7.5	90.5
10	21	OS04848	0	98
10	22	OS01410	0.6	98
10	23	OS04733	1.1	98.6
10	24	OS05840	2.3	99.7	*
10	25	OS04561	----------	102	**
11	1	OS05961	7.9	0
11	2	OS02963	9.1	7.9
11	3	OS01978	0	17
11	4	OS02339	0	17
11	5	Ocum70	0.6	17
11	6	OS01871	6.3	17.6
11	7	OS02925	5.1	23.9
11	8	OS03117	6.8	29
11	9	OS02866	1.7	35.8
11	10	OS00060	1.7	37.5
11	11	OS03073	2.2	39.2
11	12	OS01448	14.3	41.4
11	13	OS06027	----------	55.7	*
12	1	OS04998	9.6	0
12	2	OS06114	0	9.6
12	3	OS05288	0	9.6
12	4	OS05223	0	9.6
12	5	OS01657	4.3	9.6
12	6	OS05183	3	13.9
12	7	OS01806	0	16.9
12	8	OS02385	5.3	16.9
12	9	Ocum145	37.7	22.2
12	10	OS02206	5.2	59.9
12	11	OS06172	0	65.1
12	12	OS05209	0.6	65.1
12	13	OS02265	2.2	65.7
12	14	OS04914	4.5	67.9
12	15	OS06001	2.2	72.4
12	16	OS05136	0	74.6
12	17	OS02609	19.7	74.6
12	18	OS01998	0.6	94.3
12	19	OS05473	0	94.9
12	20	OS02828	0	94.9
12	21	OS05293	0.6	94.9
12	22	OS05145	2.8	95.5
12	23	OS02540	0.6	98.3	*
12	24	OS02775	------	98.9	**
13	1	OS02052	6.2	0
13	2	Ocum197	8.7	6.2
13	3	OS02931	0	14.9
13	4	OS03144	0.2	14.9	*
13	5	OS04644	0.3	15.1
13	6	OS02410	7.9	15.4	***
13	7	Ocum231	41.9	23.3	*
13	8	OS02378	1.4	65.2
13	9	OS00158	1.4	66.6
13	10	OS01799	5.1	68
13	11	OS05771	6.7	73.1	**
13	12	OS01815	3.9	79.8
13	13	OS04918	3.1	83.7
13	14	OS04808	0	86.8
13	15	OS05914	2.2	86.8
13	16	OS04741	0.6	89
13	17	OS05292	3.9	89.6
13	18	OS01960	3.9	93.5
13	19	OS02077	0	97.4
13	20	OS04921	2.8	97.4
13	21	OS05709	1.1	100.2
13	22	OS02945	0	101.3
13	23	OS04475	0.6	101.3
13	24	OS01893	0	101.9
13	25	OS01759	----------	101.9
14	1	OS05898	27.1	0
14	2	OS05258	1.7	27.1
14	3	OS04560	23.5	28.8
14	4	OS04966	1.1	52.3
14	5	OS05941	0	53.4
14	6	OS05025	1.1	53.4
14	7	OS05421	3.4	54.5
14	8	OS05381	2.2	57.9	*
14	9	OS03088	0	60.1
14	10	OS04688	0.3	60.1	*
14	11	OS02574	0.3	60.4	**
14	12	OS01980	0.7	60.7	*
14	13	OS01500	1.4	61.4	**
14	14	OS05203	0.7	62.8	**
14	15	OS05201	2.8	63.5
14	16	OS01999	2.8	66.3	*
14	17	OS05845	0	69.1
14	18	OS05623	0	69.1
14	19	OS04917	0	69.1
14	20	OS02453	0	69.1
14	21	OS02865	0	69.1
14	22	OS05280	0.6	69.1
14	23	OS05884	1.1	69.7
14	24	OS04972	0	70.8
14	25	OS02381	1.1	70.8
14	26	OS05265	0	71.9
14	27	OS02802	0.6	71.9
14	28	OS01660	5.5	72.5
14	29	OS05910	3.6	78
14	30	OS02768	2.8	81.6
14	31	OS01633	0	84.4
14	32	OS02053	1.1	84.4
14	33	OS01979	12.6	85.5
14	34	OS04592	2.3	98.1
14	35	OS05923	----------	100.4
15	1	OS05887	0.6	0
15	2	OS04978	2.2	0.6
15	3	OS06141	0	2.8
15	4	OS06154	0.3	2.8
15	5	OS05711	0.3	3.1
15	6	OS04845	1.1	3.4
15	7	OS04530	0	4.5
15	8	Ocum81	7.4	4.5
15	9	OS02556	1.7	11.9
15	10	OS04675	4.5	13.6
15	11	OS01636	2.8	18.1
15	12	OS01700	0	20.9
15	13	OS05456	34.1	20.9
15	14	OS03003	6.4	55
15	15	OS05637	1.7	61.4
15	16	OS04494	0	63.1	*
15	17	OS05032	0	63.1
15	18	OS03782	0	63.1
15	19	OS02878	0	63.1
15	20	OS03812	0	63.1
15	21	OS05235	0	63.1
15	22	OS01697	0	63.1
15	23	OS02054	0	63.1
15	24	OS00057	0	63.1
15	25	OS02255	0.6	63.1
15	26	OS04795	0	63.7
15	27	OS01446	0.6	63.7
15	28	OS05245	0.6	64.3
15	29	OS04744	3	64.9	*
15	30	OS00121	1.9	67.9
15	31	OS05970	0	69.8
15	32	Ocum87	0	69.8
15	33	OS00156	0	69.8
15	34	OS06118	1.1	69.8
15	35	OS00029	0	70.9
15	36	OS03137	0.6	70.9
15	37	OS05393	3.3	71.5
15	38	OS05492	0	74.8
15	39	OS03084	3.3	74.8
15	40	OS02889	0	78.1
15	41	OS06077	0.6	78.1	*
15	42	OS02198	0	78.7
15	43	OS05900	1.1	78.7	*
15	44	OS03074	1.7	79.8
15	45	OS02930	8.1	81.5	*
15	46	OS05859	10.5	89.6
15	47	OS05142	1.7	100.1
15	48	OS04740	0	101.8	*
15	49	OS05214	1.1	101.8	*
15	50	OS02483	2.8	102.9
15	51	OS02770	1.7	105.7
15	52	OS02380	0.3	107.4
15	53	OS03198	0.3	107.7
15	54	OS03370	5.7	108
15	55	OS02829	3.4	113.7
15	56	OS04593	5.7	117.1
15	57	OS01459	0	122.8
15	58	OS03844	0	122.8
15	59	OS02264	1.6	122.8
15	60	OS05377	2.2	124.4	*
15	61	OS05505	0	126.6
15	62	OS03320	----------	126.6
16	1	OS01530	10.1	0	***
16	2	OS04577	0.6	10.1	***
16	3	OS02307	0	10.7	***
16	4	OS05160	0.5	10.7	***
16	5	OS05602	0.6	11.2	***
16	6	Ocum196	0	11.8	***
16	7	OS00160	9.8	11.8	***
16	8	OS05413	4.1	21.6	***
16	9	OS05315	1.5	25.7	**
16	10	OS05690	0.7	27.2	**
16	11	OS05319	0	27.9	***
16	12	OS06085	0	27.9	***
16	13	OS04572	0	27.9	***
16	14	OS05107	8.1	27.9	***
16	15	OS01995	4.5	36	**
16	16	OS05943	----------	40.5	*
17	1	OS05579	4.5	0
17	2	OS05965	0.6	4.5
17	3	OS04660	5.4	5.1
17	4	Ocum22	21.6	10.5
17	5	OS04562	1.1	32.1
17	6	OS02141	7.9	33.2
17	7	OS04648	2.5	41.1
17	8	OS06147	5.7	43.6
17	9	OS05148	2.2	49.3	**
17	10	OS00108	0	51.5	*
17	11	OS05216	2.2	51.5	*
17	12	Ocum92	1.1	53.7
17	13	OS04551	2.2	54.8	**
17	14	OS05805	1.1	57	**
17	15	OS05668	0.6	58.1	**
17	16	OS03322	----------	58.7	***
18	1	OS01587	10.5	0
18	2	OS02560	0.9	10.5
18	3	OS06034	0.9	11.4
18	4	OS02922	0	12.3
18	5	OS03142	7.2	12.3
18	6	OS04882	2	19.5
18	7	OS04803	2.5	21.5
18	8	Ocum52	2.8	24
18	9	OS02178	1.7	26.8	*
18	10	OS05972	0	28.5
18	11	OS02760	3	28.5
18	12	OS05697	3	31.5
18	13	OS05177	1.8	34.5	*
18	14	OS04655	1.6	36.3
18	15	OS05205	0	37.9
18	16	OS05740	0	37.9
18	17	OS06095	1.6	37.9
18	18	OS05669	0	39.5
18	19	OS05827	0	39.5
18	20	OS05345	1.1	39.5
18	21	OS04859	0.6	40.6
18	22	OS01613	0	41.2
18	23	OS04867	3.8	41.2
18	24	OS05862	1.5	45
18	25	OS02152	2.6	46.5
18	26	OS03135	1.1	49.1
18	27	OS05993	0	50.2
18	28	OS06000	0.6	50.2
18	29	OS05866	1.7	50.8
18	30	OS00063	0	52.5
18	31	OS03057	6.8	52.5
18	32	OS01809	0.6	59.3
18	33	OS04679	5.3	59.9
18	34	OS05665	----------	65.2
19	1	OS05871	1.8	0
19	2	OS06161	9.3	1.8
19	3	OS01760	3.9	11.1
19	4	OS04605	5.7	15
19	5	OS02468	7.5	20.7
19	6	Pg	3.4	28.2	*
19	7	OS01653	1.7	31.6
19	8	OS02571	1.1	33.3	*
19	9	OS05469	0	34.4	*
19	10	OS05757	0	34.4	*
19	11	OS05024	1.7	34.4	*
19	12	OS04622	1.1	36.1
19	13	OS05480	0	37.2
19	14	OS05242	0	37.2
19	15	OS02502	0	37.2
19	16	OS02406	0	37.2
19	17	OS04718	0	37.2
19	18	OS05889	0	37.2
19	19	OS05783	0	37.2
19	20	OS02887	0.6	37.2
19	21	OS06168	0	37.8
19	22	OS06062	0	37.8
19	23	OS02682	0	37.8
19	24	OS00086	0	37.8
19	25	OS04669	0	37.8
19	26	OS04611	0	37.8
19	27	OS06009	0.6	37.8
19	28	OS05813	1.1	38.4
19	29	OS04743	0.3	39.5
19	30	OS05851	0.3	39.8
19	31	OS01884	0	40.1
19	32	OS02886	0	40.1
19	33	OS00028	0	40.1
19	34	OS04805	0	40.1
19	35	OS05220	0	40.1
19	36	OS02348	0	40.1
19	37	OS05756	0	40.1
19	38	OS02140	0	40.1
19	39	OS05455	0	40.1
19	40	OS04474	0	40.1
19	41	OS06012	0	40.1
19	42	OS05422	0	40.1
19	43	OS03091	0	40.1
19	44	OS05902	0	40.1
19	45	OS03197	0	40.1
19	46	OS06192	0	40.1
19	47	OS05387	0	40.1
19	48	OS05517	0	40.1
19	49	OS05228	0	40.1
19	50	OS05530	0	40.1
19	51	OS02926	0	40.1
19	52	OS02505	1.1	40.1
19	53	OS05373	0.6	41.2
19	54	OS02587	0	41.8
19	55	OS05508	0	41.8
19	56	OS05089	0	41.8
19	57	OS05108	0	41.8
19	58	OS05013	0	41.8
19	59	OS04820	0	41.8
19	60	OS02092	0	41.8
19	61	OS05947	0	41.8
19	62	OS05982	0	41.8
19	63	OS05405	1.1	41.8
19	64	OS02161	0	42.9
19	65	OS05708	0	42.9
19	66	OS02942	0	42.9
19	67	OS05034	0	42.9
19	68	OS02201	3.1	42.9
19	69	OS01997	27.9	46
19	70	OS01332	19.5	73.9	**
19	71	OS02558	2.3	93.4	**
19	72	OS02561	0	95.7
19	73	OS04684	0	95.7
19	74	OS05885	0	95.7
19	75	OS05974	3.9	95.7
19	76	OS05219	1.1	99.6
19	77	OS02900	2.8	100.7
19	78	OS02890	0.6	103.5
19	79	OS01611	16.8	104.1
19	80	OS05026	----------	120.9
